# Supplementary material for: Rapid and facile one-step microwave synthesis of macrobicyclic cryptands
Source: Acta Crystallogr E Crystallogr Commun. 2025 Apr 29;81(Pt 5):448–51. doi: 10.1107/S2056989025003044 (PMC12054757; doi:10.1107/S2056989025003044)
Supplement: Supplementary file 1 [file e-81-00448-sup1.cif]

##############################################################################
#                                                                            #
# This CIF contains the data in a paper accepted for publication in          #
# Acta Crystallographica Section E. It conforms to the requirements of       #
# Notes for Authors for Acta Crystallographica Section E, and has been       #
# peer reviewed under the auspices of the IUCr Commission on Journals.       #
#                                                                            #
# Full details of the Crystallographic Information File format               #
# are given in the paper "The Crystallographic Information File (CIF):       #
# a New Standard Archive File for Crystallography" by S. R. Hall, F. H.      #
# Allen and I. D. Brown [Acta Cryst. (1991), A47, 655-685].                  #
#                                                                            #
# The current version of the core CIF dictionary is obtainable from          #
# ftp://ftp.iucr.org/pub/cif_core.dic.                                       #
#                                                                            #
# Software is freely available for graphical display of the structure(s)     #
# in this CIF. For information consult the CIF software page                 #
# http://www.iucr.org/resources/cif/software.                                #
#                                                                            #
# This file may be used for bona fide research purposes within the           #
# scientific community so long as proper attribution is given to the journal # 
# article from which it was obtained.                                        #
#                                                                            #
##############################################################################
data_I
_audit_creation_method
;
Olex2 1.2
(compiled 2018.05.29 svn.r3508 for OlexSys, GUI svn.r5506)
;
_journal_date_recd_electronic     2025-03-31
_journal_date_accepted     2025-04-03
_journal_name_full     'Acta Crystallographica, Section E'
_journal_year     2025
_journal_volume     81
_journal_issue      1
_journal_page_first     0
_journal_page_last     0
_journal_paper_category     GO
_journal_paper_doi     10.1107/S2056989025003044
_journal_coeditor_code     NX2023
_publ_contact_author_name     'Liana Vella-Zarb'
_publ_contact_author_address
;
CrEMa Laboratories
University of Malta
Malta Life Sciences Park
San Gwann, SGN3000
Malta
;
_publ_contact_author_email     liana.vella-zarb@chuv.ch
_publ_contact_author_fax     ?
_publ_contact_author_phone     '+35623407863'
_publ_section_title
;
Rapid and facile one-step microwave synthesis of macrobicyclic cryptands
;
_publ_section_title_footnote     .
loop_
    _publ_author_name
    _publ_author_footnote
    _publ_author_address
    'Baisch, Ulrich' .
;
CrEMa Laboratories
University of Malta
Malta Life Sciences Park
San Gwann, SGN3000
Malta
;
    'Scicluna, Marie Christine' .
;
CrEMa Laboratories
University of Malta
Malta Life Sciences Park
San Gwann, SGN3000
Malta
;
    'Vella-Zarb, Liana' .
;
CrEMa Laboratories
University of Malta
Malta Life Sciences Park
San Gwann, SGN3000
Malta
;
_publ_section_synopsis
;
Liquid-assisted grinding (LAG) and microwave synthesis are proposed as
alternative routes for the synthesis of cryptands, with reaction times of up
to 16 times faster than traditional methods.
;
_chemical_name_systematic
;\
6,16,25(1,4)-Tribenzena-1,4,8,11,14,18,23,27-octaazabicyclo[9.9.9]\
nonacosaphane-4,7,14,17,23,26-hexaene hexahydrate
;
_chemical_name_common     ?
_chemical_formula_moiety     'C36 H42 N8, 6(H2 O)'
_chemical_formula_sum     'C36 H54 N8 O6'
_chemical_formula_iupac     'C36 H42 N8, 6H2 O'
_chemical_formula_weight     694.87
_chemical_melting_point     ?
_chemical_absolute_configuration     ad
_space_group_crystal_system     trigonal
_space_group_name_H-M_alt     'R 3 2'
_space_group_name_Hall     'R 3 2"'
loop_
    _space_group_symop_operation_xyz
    'x, y, z'
    '-y, x-y, z'
    '-x+y, -x, z'
    'y, x, -z'
    'x-y, -y, -z'
    '-x, -x+y, -z'
    'x+2/3, y+1/3, z+1/3'
    '-y+2/3, x-y+1/3, z+1/3'
    '-x+y+2/3, -x+1/3, z+1/3'
    'y+2/3, x+1/3, -z+1/3'
    'x-y+2/3, -y+1/3, -z+1/3'
    '-x+2/3, -x+y+1/3, -z+1/3'
    'x+1/3, y+2/3, z+2/3'
    '-y+1/3, x-y+2/3, z+2/3'
    '-x+y+1/3, -x+2/3, z+2/3'
    'y+1/3, x+2/3, -z+2/3'
    'x-y+1/3, -y+2/3, -z+2/3'
    '-x+1/3, -x+y+2/3, -z+2/3'
_cell_length_a     14.5942(2)
_cell_length_b     14.5942(2)
_cell_length_c     15.4565(2)
_cell_angle_alpha     90
_cell_angle_beta     90
_cell_angle_gamma     120
_cell_volume     2851.03(9)
_cell_formula_units_Z     3
_cell_measurement_reflns_used     4384
_cell_measurement_theta_min     1.8680
_cell_measurement_theta_max     25.9610
_cell_measurement_temperature     120
_exptl_crystal_description     block
_exptl_crystal_colour     'clear dark orange'
_exptl_crystal_size_max     0.12
_exptl_crystal_size_mid     0.11
_exptl_crystal_size_min     0.1
_exptl_crystal_density_diffrn     1.214
_exptl_crystal_density_meas     ?
_exptl_crystal_density_method     ?
_exptl_crystal_F_000     1122
_exptl_absorpt_coefficient_mu     0.068
_exptl_absorpt_correction_type     multi-scan
_exptl_absorpt_process_details
;
(CrysAlisPro; Rigaku OD, 2018)
;
_exptl_absorpt_correction_T_min     0.74689
_exptl_absorpt_correction_T_max     1.00000
_diffrn_ambient_temperature     120
_diffrn_source     synchrotron
_diffrn_radiation_type     synchrotron
_diffrn_radiation_wavelength     0.64066
_diffrn_radiation_monochromator     synchrotron
_diffrn_measurement_device_type     'Kappa CCD diffractometer at BM01 ESRF'
_diffrn_measurement_device     'Kappa CCD diffractometer at BM01 ESRF'
_diffrn_measurement_method     '\w scans'
_diffrn_detector     'Pilatus 2M'
_diffrn_detector_area_resol_mean     ?
_diffrn_reflns_number     4982
_diffrn_reflns_av_R_equivalents     0.0173
_diffrn_reflns_av_unetI/netI     0.0104
_diffrn_reflns_theta_min     1.876
_diffrn_reflns_theta_max     25.954
_diffrn_reflns_theta_full     22.606
_diffrn_measured_fraction_theta_max     0.908
_diffrn_measured_fraction_theta_full     0.971
_diffrn_reflns_limit_h_min     -17
_diffrn_reflns_limit_h_max     17
_diffrn_reflns_limit_k_min     -19
_diffrn_reflns_limit_k_max     19
_diffrn_reflns_limit_l_min     -19
_diffrn_reflns_limit_l_max     19
_diffrn_radiation_probe     x-ray
loop_
    _refln_index_h
    _refln_index_k
    _refln_index_l
    _refln_F_squared_meas
    _refln_F_squared_sigma
    0 0 -3 3963.63 11.19
    0 0 3 4293.6 10.75
    0 0 -6 3795.25 10.8
    0 0 6 3878.9 10.96
    0 0 9 527.84 3.11
    0 0 -9 540.15 3
    0 0 12 1097.2 5.32
    0 0 -12 1117.77 5.23
    0 0 15 949.85 5.43
    0 0 -15 1014.26 5.39
    -1 1 -14 340.55 2.72
    0 -1 -14 352.19 2.86
    -1 0 14 342.9 3.04
    0 1 14 343.91 2.92
    1 -1 14 348.23 2.91
    1 0 -11 11.88 0.49
    -1 1 -11 11.88 0.45
    0 -1 -11 12.75 0.5
    -1 0 11 11.89 0.52
    0 1 11 12.61 0.51
    1 -1 11 11.35 0.47
    -1 0 8 162.61 1.59
    1 0 -8 157.81 1.5
    0 -1 -8 170.27 1.54
    -1 1 -8 156.45 1.35
    0 1 8 164.11 1.55
    1 -1 8 164.07 1.46
    0 1 5 1076.02 3.91
    0 -1 -5 1079.18 3.94
    1 0 -5 1085.19 4.03
    -1 0 2 2611.77 6.46
    0 -1 -2 2600.94 6.36
    1 -1 -1 596.04 1.93
    0 -1 1 591.69 1.96
    1 0 4 1018.23 3.27
    -1 1 4 1019.42 3.68
    1 -1 -4 1007.89 3.65
    -1 0 -4 1002.75 3.29
    0 -1 7 8068.04 18.56
    -1 1 7 7351.6 18.41
    1 -1 -7 8074.74 18.7
    1 0 7 6653.71 18.25
    1 -1 -10 1702.82 6.66
    0 -1 10 1680.15 6.67
    1 0 10 1694.29 6.46
    0 1 -10 1715.6 6.47
    -1 0 -10 1673.61 6.27
    -1 1 10 1674.02 6.84
    1 -1 -13 47.2 1.02
    -1 0 -13 48.83 0.99
    1 0 13 47.38 1.02
    -1 1 13 45.25 1.04
    1 -1 -16 88.84 1.51
    -1 1 16 83.82 1.57
    -2 1 0 1996.04 4.86
    1 -2 0 2001.29 5.12
    -1 -1 0 1990.44 5.16
    1 1 3 2807.38 7.66
    -1 -1 3 2803.52 8.14
    1 -2 -3 2879.8 8.08
    -1 2 3 2872.09 7.96
    -2 1 3 2785.18 8.11
    -1 -1 -3 2826.34 7.89
    -1 2 -3 2708.05 7.52
    2 -1 -3 2833.53 8.03
    1 -2 3 2870.64 7.67
    1 1 -3 2798.09 7.94
    1 1 6 3986.37 11.33
    -1 -1 6 4090.12 11.85
    2 -1 -6 4086.93 11.85
    -1 2 -6 4040.43 11.14
    1 1 -6 4029.54 11.6
    -1 2 6 4069.27 11.75
    1 -2 -6 4036.31 11.78
    -1 -1 -6 4039.78 11.43
    1 -2 6 4053.68 11.36
    1 -2 -9 17.45 0.55
    1 1 -9 18.24 0.55
    1 -2 9 17.38 0.53
    2 -1 9 17.39 0.47
    2 -1 -9 17.56 0.55
    -2 1 9 17.29 0.58
    -1 2 9 17.49 0.57
    -1 -1 9 17.87 0.58
    -2 1 -9 17.72 0.45
    -1 2 -9 16.81 0.47
    -1 2 -12 100.47 1.32
    1 -2 12 99.31 1.41
    2 -1 -12 100.15 1.44
    -2 1 12 97.62 1.48
    -2 1 -12 100.82 1.27
    1 -2 -12 102.63 1.45
    2 -1 12 98.98 1.32
    -1 2 12 96.72 1.45
    -1 -1 -12 108.58 1.43
    1 1 12 106.77 1.43
    -2 1 15 18.74 0.77
    1 1 -15 19.88 0.71
    -1 -1 15 18.8 0.76
    2 -1 -15 20.51 0.74
    2 0 -16 48.91 1.14
    -2 0 16 43.89 1.16
    2 0 -13 9.62 0.5
    -2 2 -13 9.52 0.45
    2 -2 13 9.47 0.47
    -2 0 13 8.45 0.52
    0 -2 -13 9.08 0.47
    0 2 13 8.75 0.48
    0 -2 -10 41.99 0.86
    0 2 10 41.64 0.86
    -2 0 10 41.24 0.93
    -2 2 -10 40.34 0.73
    2 -2 10 41.62 0.78
    2 -2 7 1818.12 5.78
    -2 2 -7 1765.71 5.57
    0 -2 -7 1767.62 6.27
    0 2 7 1767.44 6.2
    -2 0 7 1806 6.64
    -2 0 4 4086.17 10.28
    2 0 -4 4058.33 10.06
    0 -2 -4 4090.54 10.04
    0 2 4 4048.7 9.79
    0 2 1 924.05 3.11
    2 0 -1 937.39 3.12
    0 -2 2 295.85 1.54
    0 2 -2 287.13 1.41
    2 0 2 284.08 1.16
    -2 0 -2 298.31 1.26
    -2 2 5 559.88 2.81
    2 -2 -5 555.78 2.79
    0 -2 5 564.28 2.71
    2 0 8 925.15 3.84
    -2 0 -8 926.18 3.77
    0 2 -8 919.54 4.03
    2 -2 -11 1665.4 6.84
    2 0 11 1659.26 6.38
    -2 2 11 1642.52 7.01
    0 2 -11 1632.59 6.51
    -2 0 -11 1705.04 6.35
    0 -2 11 1602.48 6.8
    0 2 -14 84.9 1.36
    0 -2 14 81.13 1.43
    2 -2 -14 86.49 1.43
    -2 2 14 82.44 1.46
    3 -1 -17 32.98 0.98
    -3 1 17 30.23 1
    2 1 -14 602.28 3.95
    3 -1 -14 604.62 4.04
    -3 1 14 577.99 4.12
    -1 3 14 573.43 3.94
    -2 -1 14 582.82 4.18
    1 -3 -14 608.17 3.92
    -1 -2 -14 603.99 3.87
    1 2 14 566 3.73
    -2 3 -11 45.96 0.82
    -1 -2 -11 46.15 0.91
    2 -3 11 44.77 0.88
    3 -1 -11 46.59 0.98
    -3 1 11 45.25 1.04
    1 2 11 46.09 0.92
    -3 2 -11 44.41 0.75
    3 -2 11 46.72 0.83
    3 -2 8 1139.03 4.12
    -3 2 -8 1151.2 4.01
    -3 1 8 1111.76 5.08
    2 -3 8 1117.97 4.44
    -1 3 8 1108.55 4.82
    -2 3 -8 1117.54 4.24
    -1 3 5 570.99 2.82
    1 2 5 569.05 2.62
    -3 1 5 578.32 3
    1 -3 -5 568.9 2.89
    2 1 -5 560.34 2.85
    -2 -1 5 577.51 3.01
    -3 2 -5 554.45 1.85
    3 -2 5 574.88 1.92
    3 -1 -5 574.38 2.91
    1 -3 -2 199.7 1.38
    -3 1 2 187.3 1.31
    -2 -1 2 196.46 1.41
    1 2 2 193.94 1.19
    2 1 -2 200.4 1.34
    -1 -2 -2 200.57 1.32
    2 -3 2 201.95 1.09
    -1 3 2 191.66 1.23
    3 -1 -2 191.71 1.27
    3 -1 1 5282.97 12.44
    1 2 -1 5556.45 13.18
    -3 1 -1 5601.98 12.65
    -2 3 4 3385.25 9.03
    2 -3 -4 3356.08 9.16
    3 -2 -4 3313.68 9.13
    -1 -2 4 3370.51 9.23
    1 -3 4 3341.6 8.72
    -2 -1 -4 3419.1 8.61
    -1 3 -4 3376.25 8.45
    2 1 4 3333.52 8.37
    -3 1 -7 3601.58 9.87
    -2 3 7 3617.68 11.13
    3 -1 7 3591.66 9.98
    3 -2 -7 3614.42 11.19
    2 -3 -7 3592.41 11.17
    -1 3 -7 3606.97 10.45
    1 -3 7 3592.23 10.78
    2 1 7 3614.26 10.45
    -3 2 7 3618.42 11.28
    -2 -1 -10 98.42 1.22
    2 -3 -10 95.65 1.34
    -1 -2 10 96.4 1.42
    -2 3 10 100.98 1.44
    -1 3 -10 94.02 1.19
    3 -1 10 98.33 1.14
    1 2 -10 96.24 1.28
    -3 1 -10 99.23 1.1
    2 1 10 99.68 1.23
    1 -3 10 100.92 1.34
    -2 -1 -13 14.39 0.56
    2 -3 -13 15.17 0.62
    2 1 13 13.02 0.52
    1 2 -13 14.56 0.58
    -3 2 13 15.22 0.67
    -1 -2 13 14.46 0.64
    -2 3 13 14.33 0.63
    3 -2 -13 15.28 0.62
    1 -3 13 13.64 0.6
    -1 3 -13 14.8 0.56
    -2 3 16 23.93 0.86
    3 -2 -16 26.5 0.86
    2 -3 -16 25.15 0.83
    -3 2 16 24.48 0.89
    3 0 -15 35.03 0.97
    -3 0 15 34.23 1.03
    -3 0 12 161.44 2.01
    0 -3 -12 167.04 1.88
    -3 3 -12 163.52 1.55
    0 3 12 169.74 1.91
    3 0 -12 167.57 1.93
    3 -3 9 1107.99 4.39
    0 -3 -9 1135.08 5.04
    0 3 9 1136.16 4.95
    -3 3 -9 1101.26 4.15
    3 0 -9 1099.62 5.09
    3 -3 6 36.41 0.48
    -3 0 6 36.62 0.75
    0 3 6 35.66 0.66
    3 0 -6 34.66 0.7
    -3 3 -6 36.04 0.44
    0 -3 -6 37.16 0.71
    3 0 -3 480.31 2.46
    -3 0 3 489.17 2.62
    -3 3 0 2448.55 6.86
    3 -3 0 2471.64 6.95
    0 3 0 2461.61 7.13
    3 0 3 92.02 0.68
    0 -3 3 94.76 1
    3 -3 -3 94.13 0.97
    -3 3 3 92.33 0.94
    -3 0 -3 91.99 0.75
    0 3 -3 93 0.89
    0 -3 6 386.77 2.43
    3 -3 -6 377.37 2.45
    -3 0 -6 404.04 1.97
    3 0 6 386.97 1.84
    0 3 -6 376.83 2.21
    -3 3 6 394.34 2.51
    0 3 -9 1.29 0.2
    3 -3 -9 1.36 0.29
    0 -3 9 1.6 0.25
    -3 3 9 0.82 0.2
    0 -3 12 1285.9 6.15
    3 -3 -12 1338.64 6.17
    0 3 -12 1308.73 5.86
    3 0 12 1270.9 5.5
    -3 3 12 1301.12 6.27
    -3 0 -12 1329.04 5.51
    3 -3 -15 95.96 1.57
    -3 3 15 90.93 1.6
    -2 4 0 9122.28 25.7
    2 -4 0 9436.57 25.16
    -2 -2 0 9999 24.55
    2 2 0 9854.7 24.4
    2 -4 3 585.03 2.54
    2 2 3 593.54 2.59
    -2 4 -3 580.04 2.36
    2 -4 -3 611.88 2.98
    -2 4 3 595.59 2.75
    -4 2 3 585 2.86
    -2 -2 -3 602.01 2.75
    2 2 -3 589.05 2.82
    4 -2 -3 576.52 2.75
    -2 -2 3 594.59 3.06
    -2 4 -6 1381.7 4.77
    -4 2 6 1431.11 5.75
    -2 -2 6 1410.81 5.7
    -2 -2 -6 1430.23 5.28
    4 -2 6 1406.57 4.01
    -2 4 6 1403.83 5.47
    2 2 6 1468.66 5.12
    2 -4 -6 1359.08 5.54
    -4 2 -6 1404.99 3.95
    4 -2 -6 1406.77 5.54
    2 -4 6 1440.82 5.08
    2 2 -6 1421.03 5.49
    4 -2 9 778.62 3.18
    -2 -2 -9 776.03 3.86
    2 2 -9 761.52 4.01
    -2 4 -9 779.96 3.58
    -2 -2 9 802.5 4.42
    2 -4 9 760.41 3.79
    -4 2 -9 781.47 3.07
    2 2 9 782.18 3.74
    2 2 -12 1845.42 7.53
    2 -4 -12 1855.5 7.61
    -4 2 12 1803.97 7.93
    2 2 12 1862.4 7.32
    -2 -2 -12 1882.49 7.3
    -2 -2 12 1806.48 7.86
    2 -4 12 1823.76 7.44
    -2 4 -12 1807.41 6.99
    4 -2 -12 1833.7 7.63
    -2 4 12 1856.05 7.81
    4 -2 -15 94.15 1.59
    2 2 -15 91.1 1.52
    -4 2 15 90.28 1.64
    -2 -2 15 91.26 1.65
    2 -4 -15 92.9 1.56
    -2 4 15 89.37 1.59
    -4 2 18 57.21 1.41
    4 -2 -18 60.6 1.35
    1 -4 -16 46.19 1.14
    -3 -1 16 46.27 1.23
    -1 4 16 44.1 1.13
    3 1 -16 46.88 1.12
    -1 4 13 170.76 2.01
    1 3 13 172.82 1.96
    1 -4 -13 171 1.97
    -1 -3 -13 170.18 1.93
    3 1 -13 175.03 2.04
    -3 4 -10 193.69 1.57
    4 -3 10 186.82 1.46
    3 -4 10 193.61 1.7
    3 1 -10 197.58 1.99
    -3 -1 10 205.64 2.17
    -1 -3 -10 195.26 1.88
    -4 3 -10 192.93 1.39
    -4 1 10 192.47 2.11
    4 -1 -10 205.19 2.09
    1 3 10 200.22 1.86
    3 1 -7 399.64 2.63
    -3 4 -7 403.43 1.96
    -4 1 7 403.02 2.89
    -1 -3 -7 414.15 2.62
    4 -1 -7 396.9 2.7
    -1 4 7 414.14 2.62
    1 3 7 410.19 2.44
    -4 3 -7 399.26 1.59
    1 -4 -7 398.65 2.67
    -3 -1 7 424.8 2.9
    3 -4 7 401.53 2.13
    4 -3 7 404.26 1.69
    3 1 -4 1144.3 4.59
    1 -4 -4 1190.37 4.75
    -1 4 4 1177.36 4.48
    4 -1 -4 1170.14 4.64
    -3 4 -4 1180.8 3.67
    1 3 4 1171.77 4.38
    3 -4 4 1152.83 3.79
    -3 -1 4 1186.4 4.86
    -4 1 4 1174.91 4.84
    4 -3 1 373.36 1.54
    1 3 1 382.84 1.97
    -3 -1 1 384.76 2.17
    -4 3 -1 366.66 1.56
    1 -4 -1 393.91 2.18
    -4 1 1 365.77 2.01
    -1 4 1 377.91 1.98
    3 1 -1 374.31 1.98
    4 -1 -1 355.05 1.89
    -1 -3 -1 401.54 2.19
    -3 -1 -2 1928.09 6.04
    -4 3 2 1913.73 6.2
    -3 4 2 1956.38 6.08
    1 -4 2 1905.09 6.26
    1 3 -2 1912.72 6.23
    -1 4 -2 1932.81 5.99
    3 1 2 1914.71 5.82
    3 -4 -2 1968.52 6.29
    4 -3 -2 1928.83 6.16
    4 -1 5 89.51 0.65
    -1 -3 5 88.42 1.16
    3 1 5 85.48 0.84
    -4 3 5 85.39 1.1
    -1 4 -5 88.06 0.95
    -3 -1 -5 86.37 0.94
    4 -3 -5 87.08 1.13
    1 -4 5 84.24 1
    1 3 -5 86.65 1.04
    -3 4 8 1018.18 4.82
    -1 -3 8 999.58 4.82
    4 -3 -8 953.48 4.65
    -4 3 8 960.92 4.8
    1 3 -8 984.67 4.53
    -4 1 -8 987.87 3.6
    -3 -1 -8 967.68 4.07
    3 -4 -8 969.23 4.68
    4 -1 8 972.46 3.63
    3 1 8 988.21 4.01
    -4 3 11 74.86 1.35
    4 -3 -11 78.44 1.31
    1 -4 11 74.29 1.22
    -1 4 -11 78.62 1.19
    -4 1 -11 76.31 0.98
    3 -4 -11 76.15 1.28
    4 -1 11 76.26 1.01
    -3 4 11 79.24 1.36
    3 1 11 76.6 1.11
    -3 -1 -11 81.37 1.17
    -1 -3 14 190.4 2.26
    1 3 -14 191.77 2.12
    3 -4 -14 195.68 2.21
    -4 3 14 188.12 2.3
    -3 4 14 189.12 2.24
    4 -3 -14 193.27 2.23
    3 -4 -17 19.78 0.78
    -4 3 17 18.59 0.82
    4 -3 -17 19.72 0.79
    -3 4 17 18.47 0.8
    -4 0 17 43.48 1.22
    4 0 -17 47.88 1.19
    -4 0 14 9.58 0.61
    4 0 -14 9.59 0.54
    0 4 14 9.99 0.54
    0 -4 -14 10.24 0.53
    -4 0 11 81.77 1.43
    4 0 -11 83.42 1.36
    -4 4 -11 86.06 1.02
    0 4 11 82.52 1.28
    0 -4 -11 85.86 1.33
    4 0 -8 2.22 0.24
    0 4 8 2.31 0.25
    0 -4 -8 2.35 0.27
    -4 0 8 2.4 0.27
    4 0 -5 0.24 0.18
    4 -4 5 0.55 0.09
    -4 4 -5 0.24 0.06
    -4 0 5 0.31 0.21
    0 -4 -2 8211.13 16.71
    0 4 2 7094.62 16.46
    -4 0 2 8572.32 16.94
    4 -4 2 7667.73 15.12
    4 -4 -1 4024.37 11.11
    -4 4 1 3974.22 11.01
    0 4 -1 3988.78 11.2
    4 0 1 3922.07 10.83
    -4 0 -1 4038.34 11.1
    0 -4 1 4086.14 11.53
    0 -4 4 1.41 0.21
    0 4 -4 1.31 0.17
    4 -4 -4 1.22 0.19
    -4 4 4 1.48 0.2
    0 -4 7 334.36 2.43
    -4 0 -7 342.5 1.94
    0 4 -7 344.12 2.3
    4 0 7 338 1.83
    -4 4 7 340.36 2.5
    4 -4 -7 332.66 2.45
    0 -4 10 91.27 1.39
    4 0 10 92.01 1.09
    0 4 -10 89.32 1.25
    0 -4 13 116.2 1.75
    -4 4 13 112.9 1.73
    4 -4 -13 113.89 1.66
    0 4 -13 115.95 1.6
    4 -4 -16 46.83 1.15
    -4 4 16 41.81 1.13
    5 -2 -17 2.38 0.38
    -2 5 17 1.95 0.37
    -5 2 17 1.98 0.39
    2 -5 -17 1.79 0.36
    -2 5 14 277.37 2.75
    -5 2 14 280.02 2.88
    3 2 -14 274.48 2.64
    2 3 14 282.46 2.61
    -3 -2 14 289.75 2.96
    -2 -3 -14 284.78 2.59
    5 -2 -14 283.88 2.75
    2 -5 -14 278.45 2.7
    -2 5 11 317.9 2.69
    -5 2 11 316.48 2.86
    5 -2 -11 327.04 2.76
    3 -5 11 319.01 2.41
    -2 -3 -11 322.79 2.54
    3 2 -11 331 2.74
    2 -5 -11 326.41 2.72
    -3 -2 11 329.64 2.95
    2 3 11 333.89 2.51
    -3 -2 8 610.26 3.74
    -5 3 -8 587.06 2.01
    -2 -3 -8 598.61 3.36
    3 -5 8 574.35 2.96
    -3 5 -8 592.07 2.81
    5 -2 -8 598.14 3.54
    -5 2 8 605.25 3.74
    2 3 8 602.03 3.18
    -2 5 8 599.84 3.49
    5 -3 8 582.28 2.09
    3 2 -8 585.05 3.44
    2 -5 -8 596.49 3.55
    3 -5 5 404.52 2.15
    5 -2 -5 402.55 2.53
    2 3 5 402.02 2.3
    -2 5 5 399.93 2.47
    -2 -3 -5 405.76 2.53
    -3 5 -5 404.8 1.97
    -5 2 5 418.09 2.72
    2 -5 -5 406.9 2.64
    -3 -2 5 395.4 2.7
    3 2 -5 426.02 2.66
    -5 2 2 5140.69 11.39
    -2 5 2 5137.65 11.13
    2 -5 -2 5178.98 11.64
    3 2 -2 5114.26 11.28
    2 3 2 5064.18 11.02
    5 -2 -2 5021.51 11.18
    -2 -3 -2 5245.73 11.59
    -3 -2 2 5070.69 11.9
    -3 -2 -1 4063.01 11.5
    3 2 1 3921.3 11.12
    -2 -3 1 3999.85 11.65
    2 3 -1 3953.48 11.28
    5 -3 -1 3862.69 11.03
    -2 5 -1 3940.14 11.05
    -5 3 1 3860.7 11.17
    3 -5 -1 4079.92 11.49
    -3 5 1 4012.68 11.12
    2 -5 1 4048.31 11.41
    -5 2 -4 190.64 0.89
    -3 -2 -4 186.85 1.54
    5 -2 4 189.65 0.83
    -2 5 -4 181.17 1.35
    2 -5 4 187.13 1.5
    3 2 4 184.52 1.38
    2 3 -7 409 2.72
    3 -5 -7 404.08 2.78
    -2 5 -7 413.98 2.38
    5 -3 -7 426.09 2.87
    -2 -3 7 425.9 2.99
    -3 -2 -7 426.04 2.59
    -5 2 -7 433.99 1.67
    -5 3 7 437.6 3.03
    2 -5 7 427.31 2.62
    -3 5 7 421.53 2.81
    3 2 7 415.67 2.42
    -5 3 10 232.49 2.32
    -2 5 -10 230.09 1.9
    3 2 10 236.88 1.95
    -2 -3 10 229.66 2.32
    5 -2 10 224.35 1.51
    5 -3 -10 236.8 2.26
    -5 2 -10 231.84 1.48
    -3 -2 -10 237.99 2.03
    3 -5 -10 236.45 2.28
    2 -5 10 237.82 2.08
    2 3 -10 232.6 2.16
    -3 5 13 132.17 1.86
    5 -3 -13 129.04 1.77
    -5 3 13 126.08 1.83
    2 3 -13 126.96 1.71
    3 -5 -13 126.54 1.74
    -2 -3 13 129.55 1.89
    -5 3 16 169.29 2.35
    -3 5 16 165.42 2.22
    3 -5 -16 182.24 2.25
    5 -3 -16 180.09 2.28
    5 -1 -18 21.64 0.83
    -5 1 18 20.77 0.9
    -1 5 15 37.33 1.03
    4 1 -15 37.78 1.02
    1 -5 -15 36.76 1.01
    -4 -1 15 35.83 1.08
    -4 -1 12 437.76 3.56
    -1 -4 -12 431.5 3.18
    -1 5 12 432.72 3.21
    4 1 -12 432.16 3.24
    1 4 12 435.93 3.14
    -5 4 -9 831.78 2.84
    -1 -4 -9 866.07 4.42
    -4 5 -9 860.87 3.39
    1 4 9 833.8 4.13
    -4 -1 9 875.77 4.82
    4 1 -9 823.36 4.4
    4 -5 9 812.52 3.59
    5 -4 9 814.64 3.01
    5 -1 -9 844.12 4.47
    -5 1 9 869.16 4.8
    1 -5 -6 1222.8 5.37
    -1 5 6 1248.77 5.17
    -5 1 6 1275.96 5.58
    4 1 -6 1247.23 5.31
    -4 -1 6 1217.84 5.56
    5 -1 -6 1250.87 5.33
    -5 1 3 684.16 3.44
    -5 4 -3 646.6 2.08
    -4 -1 3 619.27 3.37
    -1 -4 -3 597.29 3.11
    4 1 -3 665.28 3.29
    5 -4 3 650.02 2.08
    5 -1 -3 645.14 3.19
    4 1 0 1401.84 4.98
    -1 -4 0 1400.27 5.4
    1 4 0 1384.45 5.02
    1 -5 0 1415.15 5.33
    -4 -1 0 1387.8 5.21
    4 -5 0 1446.25 4.95
    -5 1 0 1432.41 5.03
    -1 5 0 1404.83 5.05
    5 -1 0 1383.36 4.8
    -4 5 0 1483.4 4.78
    4 -5 -3 45.19 0.78
    -1 5 -3 43.83 0.67
    -4 5 3 44.7 0.74
    -5 4 3 45.16 0.76
    -4 -1 -3 45.84 0.7
    4 1 3 42.78 0.61
    -1 -4 3 43.51 0.81
    5 -4 -3 43.4 0.74
    1 -5 3 44.76 0.76
    1 4 -3 44.62 0.74
    -4 -1 -6 45.54 0.73
    4 -5 -6 43.39 0.85
    4 1 6 42.69 0.64
    -4 5 6 43.58 0.84
    1 4 -6 41.33 0.79
    1 -5 6 44.09 0.84
    5 -4 -6 45.43 0.9
    -5 4 6 44.11 0.88
    -1 -4 6 41.51 0.87
    -1 5 -6 43.18 0.74
    1 4 -9 29.13 0.74
    4 1 9 29.32 0.61
    -1 5 -9 29.31 0.69
    -4 5 9 29.38 0.79
    -1 -4 9 28.29 0.79
    5 -4 -9 29.33 0.77
    -5 4 9 28.45 0.79
    -5 1 -9 30.2 0.54
    4 -5 -9 28.9 0.77
    5 -1 9 27.92 0.51
    1 -5 9 28.67 0.76
    -4 -1 -9 29.37 0.64
    4 1 12 534.24 3.21
    -1 5 -12 528.05 3.39
    5 -4 -12 527.94 3.71
    1 4 -12 522.76 3.52
    -1 -4 12 532.86 3.84
    -5 4 12 527.31 3.85
    5 -4 -15 113.36 1.77
    1 4 -15 116.11 1.76
    -4 5 18 84.21 1.63
    -5 4 18 85 1.7
    4 -5 -18 89.42 1.62
    5 -4 -18 86.1 1.6
    -5 0 16 288.3 3.1
    5 0 -16 292.08 2.87
    -5 0 13 0.33 0.29
    0 -5 -13 0.22 0.23
    5 0 -13 0.32 0.26
    0 5 13 0.38 0.24
    0 5 10 620.36 3.68
    -5 5 -10 596.91 2.52
    -5 0 10 605.36 4.11
    0 -5 -10 621.64 3.81
    5 0 -10 609.74 3.81
    -5 0 7 1687.41 6.99
    -5 5 -7 1662.1 4.57
    5 0 -7 1687.42 6.69
    0 -5 -7 1657.98 6.62
    -5 0 4 1954.69 7.27
    -5 5 -4 1938.95 5.31
    0 5 4 1910.81 6.71
    5 -5 4 1945.11 5.44
    5 0 -4 1921.35 6.89
    -5 0 1 4446.2 12.95
    5 0 -1 4410.22 12.59
    -5 5 -1 4431.18 11.93
    0 5 1 4400.93 12.71
    5 -5 1 4464.62 12.02
    5 0 2 1.44 0.15
    -5 0 -2 1.29 0.17
    5 -5 -2 0.98 0.17
    -5 5 2 1.25 0.17
    0 -5 2 1.39 0.23
    0 5 -2 1.32 0.19
    -5 0 -5 2335.8 7.16
    5 0 5 2322.88 6.83
    0 5 -8 792.76 3.99
    -5 0 -8 821.68 3.51
    5 0 8 811.32 3.36
    5 -5 -8 816.29 4.38
    -5 5 8 810.1 4.41
    0 -5 8 797.1 4.36
    5 0 11 218.59 1.77
    -5 0 -11 224.08 1.81
    0 5 -14 626.85 4.04
    -5 5 14 609.18 4.35
    5 -5 -14 622.11 4.21
    0 -5 14 603.65 4.35
    3 3 0 5917.19 16.26
    -6 3 0 5906.89 15.94
    -3 -3 0 5976.94 16.71
    6 -3 0 5889.12 15.75
    3 -6 0 5967.19 16.46
    -3 6 0 5974.45 15.96
    -3 6 -3 1204.9 4.37
    -3 -3 -3 1265.45 5.07
    6 -3 3 1225.78 3.66
    3 -6 3 1235.24 4.71
    -6 3 -3 1176.05 3.72
    3 3 -3 1243.26 4.9
    -3 6 3 1139.16 4.79
    3 3 3 1221.99 4.68
    3 -6 -3 1165.93 5.02
    -3 -3 3 1202.49 5.25
    3 -6 -6 129.98 1.54
    3 3 -6 135.82 1.51
    3 -6 6 136.11 1.35
    -3 -3 -6 144.86 1.53
    6 -3 -6 139.62 1.58
    3 3 6 137.55 1.36
    -3 -3 6 139.18 1.68
    -6 3 6 144.29 1.69
    -3 6 -6 138.24 1.23
    -3 6 6 132.85 1.49
    3 -6 9 121.74 1.39
    3 3 -9 132.99 1.66
    -6 3 9 118.27 1.64
    6 -3 -9 124.3 1.61
    -3 6 9 122.74 1.57
    -3 -3 9 127.88 1.74
    -3 -3 -9 125.94 1.49
    3 3 9 125.63 1.39
    -3 6 -9 121.5 1.26
    3 -6 -9 119.58 1.57
    -6 3 -9 108.4 0.63
    6 -3 -12 158.9 1.96
    -3 6 12 161.43 2.01
    3 -6 -12 155.7 1.95
    3 3 -12 160.09 1.94
    -3 -3 12 157.86 2.06
    -6 3 12 160.3 2.1
    3 3 -15 16.34 0.69
    6 -3 -15 16.31 0.71
    -6 3 15 15.47 0.73
    -3 -3 15 15.83 0.75
    -6 3 18 32.76 1.08
    6 -3 -18 35.35 1.06
    -4 -2 16 153.75 2.21
    -2 6 16 149.35 2.13
    6 -2 -16 164.29 2.15
    4 2 -16 159.92 2.11
    2 -6 -16 161.9 2.11
    -6 2 16 151.19 2.19
    2 -6 -13 458.73 3.51
    6 -2 -13 449.91 3.46
    -2 6 13 458.92 3.48
    2 4 13 443.39 3.25
    -4 -2 13 462.13 3.76
    -2 -4 -13 457.36 3.34
    4 2 -13 431.68 3.38
    -6 2 13 444.11 3.68
    6 -2 -10 1979.47 7.94
    -2 6 10 1901.39 7.64
    -6 2 10 1901.35 8.2
    2 4 10 1979.11 7.31
    -2 -4 -10 1984.8 7.67
    -4 -2 10 1946.47 8.18
    2 -6 -10 1927.08 7.78
    4 2 -10 1958.48 7.75
    -4 6 -10 1957.19 6.57
    -4 -2 7 152.75 1.82
    6 -2 -7 164.03 1.78
    -4 6 -7 156.81 1.21
    -2 6 7 151.76 1.61
    4 2 -7 155.03 1.71
    2 -6 -7 148.49 1.67
    2 4 7 158.73 1.55
    -2 -4 -7 159.91 1.7
    4 -6 7 157.67 1.37
    -6 2 7 160.2 1.83
    6 -2 -4 616.08 3.28
    4 -6 4 623.2 2.82
    -2 6 4 617.91 3.21
    2 4 4 570.24 2.99
    -6 2 4 636.8 3.5
    -2 -4 -4 576.3 3.21
    2 -6 -4 596.07 3.41
    -4 -2 4 614.06 3.57
    -4 6 -4 641.97 2.66
    4 2 -4 594.94 3.29
    4 2 -1 1320.55 5.08
    4 -6 1 1368.19 4.96
    -6 4 -1 1334.58 4.49
    -4 6 -1 1353.51 4.66
    6 -2 -1 1305.03 4.87
    -4 -2 1 1374.82 5.52
    -6 2 1 1326.78 5.07
    6 -4 1 1330.17 4.4
    4 2 2 2004.89 6.65
    -4 -2 -2 2110.86 7.09
    -2 6 -2 2032.9 6.65
    -2 -4 2 1935.69 7.11
    6 -4 -2 2021.04 6.8
    -6 2 -2 2046.17 6.25
    2 -6 2 2066.43 7.01
    -6 4 2 2042.19 6.92
    6 -2 2 1995.4 6.07
    2 4 -2 2023.05 6.94
    -2 6 -5 3042.78 9.39
    6 -4 -5 2978.24 9.93
    -4 6 5 3003.63 9.95
    -6 2 -5 3133.58 8.18
    -2 -4 5 3109.51 10.45
    2 4 -5 3085.46 9.87
    4 2 5 3409.33 9.79
    -6 4 5 3074.97 10.1
    -4 -2 -5 2791.84 9.28
    4 -6 -5 2934.05 10.12
    6 -2 5 3125.39 8.04
    2 -6 5 2988.29 9.66
    -6 4 8 669.86 4.09
    2 -6 8 661.3 3.65
    -2 6 -8 663.14 3.37
    2 4 -8 690.55 3.89
    4 -6 -8 663.12 3.91
    -4 6 8 663.56 3.85
    -6 2 -8 648.03 2.35
    4 2 8 674.41 3.3
    6 -4 -8 693.62 3.98
    -2 -4 8 653.55 4.02
    6 -2 8 657.5 2.38
    -4 -2 -8 681.95 3.55
    -2 6 -11 1963.54 7.36
    -2 -4 11 1977.31 8.46
    4 -6 -11 2009.69 8.18
    2 4 -11 2002 7.99
    -4 -2 -11 2041.09 7.55
    4 2 11 1982.92 7.33
    -4 6 11 2027.76 8.26
    -4 6 14 196.95 2.35
    -2 -4 14 197.06 2.45
    2 4 -14 199.07 2.26
    -6 4 17 24.78 0.95
    6 -4 -17 26.11 0.92
    4 -6 -17 26.76 0.91
    -4 6 17 25.89 0.93
    6 -1 -17 89.85 1.63
    -6 1 17 86.7 1.72
    -5 -1 17 88.48 1.75
    5 1 -17 90.3 1.62
    -1 -5 -14 134.12 1.82
    -5 -1 14 139.22 2.08
    1 -6 -14 137.29 1.89
    5 1 -14 136.47 1.89
    -1 6 14 133.62 1.86
    1 5 14 132.73 1.8
    -1 -5 -11 342.08 2.84
    5 1 -11 337.02 2.86
    -1 6 11 339.36 2.8
    1 5 11 338.74 2.73
    -5 -1 11 339.25 3.1
    1 -6 -8 957.87 4.87
    1 5 8 973.82 4.54
    -5 6 -8 958.2 3.38
    5 1 -8 963.46 4.82
    -6 1 8 963.53 5.12
    -1 -5 -8 949.94 4.78
    -5 -1 8 983.38 5.19
    -1 6 8 924.82 4.59
    6 -1 -8 935.54 4.83
    5 -6 8 891.12 3.57
    1 -6 -5 1753.83 6.95
    -1 -5 -5 1772.57 6.9
    -5 -1 5 1789.95 7.11
    -6 1 5 1740.45 7.09
    5 1 -5 1732.3 6.75
    6 -1 -5 1775 6.75
    1 5 5 1763.51 6.46
    -1 6 5 1785.17 6.58
    -5 -1 2 3241.87 10.6
    1 -6 -2 3353.91 10.67
    -1 -5 -2 3317.11 10.6
    5 1 -2 3430.34 10.43
    -5 6 -2 3304.23 9.35
    1 5 2 3256.26 10.18
    -1 6 2 3393.6 10.26
    5 -6 2 3334.62 9.6
    -6 5 1 804.01 3.56
    6 -5 -1 790.64 3.53
    -5 -1 -1 865.79 3.86
    1 5 -1 797.31 3.67
    -1 -5 1 812.57 4.03
    5 -6 -1 831.34 3.71
    -6 1 -1 825.8 3.61
    6 -1 1 808.02 3.38
    -5 6 1 838.69 3.51
    5 1 4 2114.3 6.77
    -6 5 4 2127.72 7.53
    1 5 -4 2134.75 7.36
    6 -5 -4 2090.93 7.48
    5 -6 -4 2039.54 7.52
    -6 1 -4 2151.86 6.62
    -5 6 4 2137.92 7.49
    -5 -1 -4 2156.42 7.12
    6 -1 4 2125.23 6.29
    -1 -5 4 2071.05 7.7
    1 -6 7 885.41 4.44
    -5 -1 -7 883.28 3.98
    -6 1 -7 881.83 3.43
    5 1 7 874.93 3.71
    -1 6 -7 896.74 4.17
    6 -1 7 896.68 3.23
    1 5 -7 873.42 4.31
    -5 -1 -10 437.38 2.69
    -1 -5 10 424.34 3.31
    5 -6 -10 427.64 3.19
    -6 1 -10 426.8 2.28
    -5 6 10 419.58 3.22
    6 -1 10 425.24 2.25
    1 5 -10 429.82 3.06
    1 -6 10 429 3.16
    5 1 10 436.95 2.63
    -6 5 10 420.6 3.3
    -1 6 -10 412.77 2.83
    6 -5 -10 426.91 3.21
    -5 6 13 5.13 0.38
    -6 5 13 5.6 0.45
    6 -5 -13 5.79 0.44
    1 5 -13 5.45 0.42
    -1 -5 13 5.06 0.48
    1 -6 13 5.95 0.48
    -1 6 -13 6.12 0.41
    6 -5 -16 70.34 1.44
    -5 6 16 66.22 1.44
    -6 5 16 67.87 1.49
    5 -6 -16 69.46 1.41
    6 -5 -19 132.1 2.02
    -5 6 19 120.49 2.01
    -6 5 19 123.42 2.06
    5 -6 -19 135.23 2.04
    -6 0 18 60.7 1.5
    6 0 -18 66.2 1.43
    -6 0 15 100.76 1.8
    0 6 15 105.23 1.68
    6 0 -15 104.17 1.7
    0 -6 -15 105.19 1.69
    -6 0 12 3355.91 12.46
    6 0 -12 3317.7 11.81
    -6 6 -9 3597.98 7.93
    0 6 9 3674.92 10.75
    6 0 -9 3620.86 11.07
    -6 0 9 3688.21 11.77
    0 -6 -6 1599.46 6.69
    6 -6 6 1560.21 4.56
    6 0 -6 1629.32 6.55
    -6 6 -6 1585.45 4.43
    0 6 6 1611.67 6.27
    6 -6 3 36.37 0.53
    -6 6 -3 35.26 0.49
    6 0 -3 35.12 0.73
    0 -6 -3 35.49 0.81
    -6 0 3 36.53 0.81
    0 6 0 3632.12 10.91
    6 -6 0 3621.79 10.53
    -6 6 0 3615.32 10.42
    6 -6 -3 408.8 2.61
    -6 6 3 412.94 2.58
    -6 0 -3 414.06 2.43
    6 0 3 410.64 2.2
    0 6 -6 108.24 1.33
    6 -6 -6 108.22 1.44
    -6 6 6 112.08 1.46
    0 -6 6 107.58 1.46
    -6 0 -6 107.02 1.12
    0 6 -9 154.9 1.7
    -6 0 -9 158.74 1.45
    6 -6 -9 154.92 1.86
    6 0 9 163.03 1.36
    -6 6 9 160.15 1.95
    0 -6 9 156.37 1.86
    0 -6 12 975.71 5.51
    -6 6 12 981.89 5.45
    6 -6 -12 973.41 5.31
    -6 6 15 207.65 2.55
    6 -6 -15 211.38 2.46
    -6 6 18 111.5 1.97
    6 -6 -18 114.3 1.89
    7 -3 -17 178.2 2.29
    -7 3 17 173.46 2.42
    -7 3 14 236.83 2.72
    -4 -3 14 248.99 2.85
    3 -7 -14 240.03 2.55
    4 3 -14 245.02 2.59
    7 -3 -14 239.39 2.55
    7 -3 -11 1028.24 5.47
    -7 3 11 970.65 5.63
    -3 7 11 987.6 5.22
    3 4 11 990.22 4.83
    3 -7 -11 984.95 5.32
    -3 -4 -11 1013.92 5.15
    3 4 8 89.32 1.19
    -4 7 -8 90.55 1.02
    -3 7 8 89.67 1.33
    -3 -4 -8 91.07 1.34
    7 -3 -8 87.18 1.35
    3 -7 -8 92.38 1.41
    -7 3 8 88.23 1.44
    4 3 -8 89.31 1.35
    -4 -3 8 89.33 1.47
    -4 -3 5 1714.85 7.14
    -3 -4 -5 1739.9 6.77
    7 -3 -5 1703.98 6.74
    4 -7 5 1747.19 6.15
    -3 7 5 1694.57 6.63
    4 3 -5 1694.39 6.73
    -4 7 -5 1713.23 5.84
    3 4 5 1696.95 6.32
    3 -7 -5 1697.41 6.86
    4 3 -2 577.04 3.19
    4 -7 2 592.11 3.07
    3 -7 -2 552.94 3.26
    -4 -3 2 591.11 3.49
    -4 7 -2 587.77 2.87
    -3 7 2 577.19 3.08
    7 -4 2 563.33 2.39
    -3 -4 -2 583.61 3.35
    -7 4 -2 567.11 2.49
    3 4 2 567.09 2.97
    -7 3 -1 2292.82 7.21
    4 -7 -1 2230.9 7.82
    -3 -4 1 2338.95 8.1
    -4 -3 -1 2378.85 8.07
    7 -4 -1 2289.75 7.37
    -7 4 1 2223.05 7.46
    7 -3 1 2245.93 6.97
    -4 7 1 2246.99 7.55
    4 3 1 2239.7 7.51
    3 4 -1 2244.8 7.61
    7 -3 4 2209.21 6.15
    -3 7 -4 2284.78 7.33
    3 -7 4 2195.17 7.7
    -7 4 4 2306.95 8.07
    -7 3 -4 2184.88 6.35
    3 4 -4 2375.74 8.05
    4 3 4 2240.55 7.49
    -3 -4 4 2244.23 8.3
    -4 7 4 2257.33 7.85
    7 -4 -4 2169.68 7.78
    -4 -3 -4 2304.55 7.93
    4 -7 -4 2214.17 8.12
    -4 7 7 1802.23 7.13
    4 3 7 1807.95 6.54
    4 -7 -7 1800.48 7.32
    -4 -3 -7 1820.35 6.94
    -3 -4 10 674.74 4.4
    -3 7 -10 670.4 3.53
    4 3 10 656.33 3.6
    3 4 -10 665.29 4.04
    -4 7 10 651.72 4.03
    4 -7 -10 657.24 4.12
    -4 -3 -10 666.69 3.85
    7 -4 -13 88.64 1.51
    4 -7 -13 86.81 1.5
    3 4 -13 85.41 1.47
    -4 7 13 88.22 1.53
    -3 -4 13 87.36 1.63
    -7 4 13 87.09 1.59
    -3 -4 16 29.43 1.04
    -4 7 16 29.1 0.96
    3 4 -16 31.23 0.97
    7 -4 -19 82.01 1.6
    -7 4 19 75.48 1.64
    -7 2 18 8.26 0.63
    7 -2 -18 8.37 0.57
    5 2 -15 58.4 1.28
    2 -7 -15 58.44 1.28
    -5 -2 15 58.51 1.39
    -7 2 15 57.94 1.36
    7 -2 -15 59.91 1.31
    -2 7 15 57.53 1.29
    2 5 12 1595.83 6.86
    -7 2 12 1460.55 7.37
    -2 -5 -12 1600.82 7.02
    5 2 -12 1532.44 7.06
    2 -7 -12 1533.24 7.05
    -2 7 12 1533.63 6.93
    -5 -2 12 1508.95 7.46
    7 -2 -12 1594.58 7.2
    -5 -2 9 350.66 3.05
    -7 2 9 340.51 3
    7 -2 -9 354.89 2.9
    -5 7 -9 351.86 2
    -2 -5 -9 356.72 2.79
    -2 7 9 349.02 2.74
    2 5 9 338.28 2.54
    5 -7 9 332.89 2.16
    2 -7 -9 338.15 2.79
    5 2 -9 330.95 2.75
    -5 7 -6 219.92 1.47
    2 5 6 216.47 1.89
    -7 2 3 2500.57 8.6
    -2 -5 -3 2384.87 8.51
    -2 7 3 2429.99 8.2
    7 -5 3 2399.99 6.73
    7 -2 -3 2423.13 8.23
    5 -7 3 2467.32 7.68
    -5 -2 3 2435.77 8.75
    -7 5 -3 2354.59 6.78
    -5 7 -3 2439.69 7.35
    2 5 3 2458.48 8.16
    2 -7 -3 2374.06 8.58
    5 2 -3 2419.75 8.35
    -7 2 0 3240.75 9.96
    2 -7 0 3147.28 10.35
    -7 5 0 3187.67 9.64
    5 2 0 3190.7 10.02
    -5 -2 0 3233.55 10.48
    -2 -5 0 3311.67 10.74
    5 -7 0 3228.1 10
    2 5 0 3189.01 10.08
    -2 7 0 3228.94 9.95
    7 -5 0 3194.42 9.5
    7 -2 0 3155.53 9.66
    -7 5 3 1254.63 5.18
    2 -7 3 1240.44 5.37
    7 -2 3 1243.13 4.25
    5 -7 -3 1194.93 5.26
    -5 7 3 1241.52 5.06
    -2 7 -3 1245.36 4.87
    7 -5 -3 1220.31 5.04
    -7 2 -3 1268.26 4.52
    2 5 -3 1260.37 5.18
    -2 -5 3 1229.48 5.49
    -7 2 -6 19.49 0.39
    -2 7 -6 17.91 0.52
    2 -7 6 18.19 0.58
    2 5 -6 18.26 0.58
    7 -2 6 20.2 0.35
    -2 -5 6 16.7 0.62
    -7 2 -9 1131.48 3.69
    2 5 -9 1133.7 5.4
    -7 5 9 1133.65 5.84
    -2 7 -9 1116.17 4.98
    5 -7 -9 1151.63 5.65
    -5 7 9 1110.34 5.55
    -2 -5 9 1130.53 5.81
    7 -2 9 1103.97 3.7
    5 2 9 1152.01 4.87
    2 -7 9 1124.19 5.35
    7 -5 -9 1182.11 5.72
    -7 5 12 167.8 2.15
    7 -5 -12 171.91 2.08
    -5 7 12 175.49 2.12
    5 -7 -12 175.05 2.1
    -7 5 15 102.99 1.76
    7 -5 -15 104.77 1.71
    -5 7 18 108.63 1.92
    5 -7 -18 111.55 1.86
    7 -1 -19 152.29 2.17
    -7 1 19 134.87 2.21
    1 -7 -16 33.76 1.01
    -6 -1 16 32.69 1.08
    -1 7 16 32.24 0.99
    -7 1 16 32.36 1.09
    6 1 -16 34.18 1.02
    7 -1 -16 33.24 1
    -1 7 13 127.56 1.78
    1 -7 -13 127.16 1.8
    -1 -6 -13 125.64 1.79
    6 1 -13 133.27 1.85
    1 6 13 123.46 1.72
    -6 -1 13 133.4 2.03
    -1 7 10 490.55 3.36
    1 -7 -10 486.59 3.46
    -7 1 10 481.31 3.74
    -1 -6 -10 483.75 3.46
    -6 -1 7 262.66 2.5
    -6 7 -7 255.74 1.41
    -7 1 7 251.72 2.44
    -1 7 7 248.27 2.19
    1 -7 -7 245 2.34
    6 1 -7 246.49 2.25
    7 -1 -7 254.4 2.32
    6 -7 7 232.37 1.48
    6 -7 4 39.51 0.61
    7 -6 4 39.1 0.45
    7 -1 -4 40.1 0.83
    -6 7 -4 41.01 0.57
    -1 7 4 39.46 0.8
    6 1 -4 39.4 0.83
    1 6 4 39.94 0.79
    -6 -1 4 39.88 0.91
    -1 -6 -4 40.07 0.89
    -7 1 4 40.4 0.9
    -7 6 -4 38.74 0.45
    -6 7 -1 1156.66 4.37
    6 -7 1 1171.53 4.58
    7 -6 1 1151.15 4.32
    -7 6 -1 1145.82 4.35
    7 -1 -1 1180.46 4.88
    1 -7 -1 1109.82 5.16
    6 1 -1 1138.24 4.8
    -1 -6 -1 1137.7 5.23
    -7 1 1 1161.67 5.04
    -1 7 1 1171.95 4.86
    1 6 1 1127.48 4.81
    -6 -1 1 1177.65 5.22
    7 -1 2 331.97 2.01
    7 -6 -2 342.73 2.3
    -7 6 2 339.42 2.33
    -1 -6 2 339.53 2.6
    1 6 -2 330.55 2.33
    1 -7 2 334.49 2.51
    -7 1 -2 339.13 2.21
    -1 7 -2 336.62 2.28
    1 -7 5 81.73 1.23
    -6 -1 -5 83.36 1.08
    -6 7 5 81.6 1.21
    6 -7 -5 82.79 1.25
    7 -6 -5 79.78 1.2
    1 6 -5 82.66 1.18
    -1 7 -5 83.58 1.13
    7 -1 5 84.95 0.86
    -7 6 5 85.18 1.26
    6 1 5 83.32 1
    -7 1 -5 87.04 0.97
    -1 -6 5 76.9 1.21
    -6 7 8 199.43 2.14
    1 6 -8 203.05 1.99
    -1 7 -8 208.34 1.93
    7 -1 8 199.66 1.37
    -1 -6 8 201.87 2.19
    1 -7 8 204.89 2.1
    -1 -6 11 162.55 2.06
    -7 6 11 161.98 2.07
    -6 7 11 167.98 2.11
    1 6 -11 169.73 1.94
    1 -7 11 163.69 2.02
    7 -6 -11 170.8 2.06
    -1 7 -11 165.31 1.84
    6 -7 -11 166.6 2.03
    -7 6 14 261.85 2.83
    7 -6 -14 265.96 2.71
    1 6 -14 259.14 2.61
    -1 -6 14 268.06 2.97
    6 -7 -14 270.08 2.77
    -6 7 17 52.72 1.33
    -7 6 17 49.99 1.29
    7 -6 -17 52.84 1.27
    6 -7 -17 55.04 1.3
    7 0 -17 3.6 0.43
    -7 0 17 3.11 0.48
    7 0 -14 1.27 0.29
    0 -7 -14 1.17 0.31
    0 7 14 1.24 0.3
    -7 0 14 1.37 0.35
    -7 0 11 10.29 0.62
    7 0 -11 11.92 0.58
    7 0 -8 71.99 1.27
    -7 0 8 74.43 1.4
    0 7 8 74.55 1.21
    0 7 2 3631.78 11.38
    0 -7 -2 3687.2 11.98
    7 -7 2 3687.83 10.58
    -7 7 -2 3671.94 10.45
    -7 0 2 3694.18 11.89
    7 0 -2 3639.65 11.46
    0 -7 1 268.4 2.32
    7 -7 -1 272.35 2.03
    0 7 -1 270.12 2.08
    7 0 4 3.84 0.24
    7 -7 -4 3.42 0.31
    -7 7 4 3.56 0.31
    -7 0 -4 3.61 0.27
    0 7 -4 3.44 0.27
    0 -7 4 3.68 0.32
    -7 7 7 3.05 0.32
    -7 0 -7 3.25 0.26
    7 -7 -7 3.06 0.32
    0 7 -7 2.87 0.28
    7 0 7 3.38 0.24
    0 -7 10 0.54 0.27
    -7 7 10 0.65 0.26
    0 7 -10 0.63 0.23
    7 -7 -10 0.28 0.2
    -7 7 13 27.63 0.91
    7 -7 -13 27.66 0.89
    7 -7 -16 6.72 0.52
    -7 7 16 7.02 0.56
    7 -7 -19 141.59 2.09
    -7 7 19 127.61 2.08
    8 -4 0 2756.17 8.61
    -4 -4 0 2804.21 9.69
    -8 4 0 2724.62 8.83
    4 4 0 2818.6 9.23
    -8 4 -3 257.33 1.6
    -8 4 3 274.09 2.26
    -4 8 -3 273.61 1.97
    4 4 -3 279.65 2.21
    4 -8 -3 267.33 2.29
    -4 8 3 271.94 2.15
    -4 -4 3 273.53 2.45
    8 -4 3 265.27 1.5
    4 4 3 272.06 2.09
    4 -8 3 285.11 2.18
    -4 -4 -3 274.04 2.32
    8 -4 -3 276.41 2.16
    4 4 -6 210.71 2.05
    8 -4 -6 223.64 2.11
    4 -8 -6 209.43 2.07
    4 4 6 220.15 1.91
    -4 8 6 212.7 1.99
    -4 -4 -6 224.41 2.13
    -4 -4 6 222.3 2.3
    -8 4 6 219.87 2.21
    -4 8 -9 367.28 2.39
    -8 4 9 350.4 3.08
    -4 -4 9 354.63 3.11
    -4 8 9 353.57 2.87
    4 -8 -9 338.21 2.88
    4 4 9 368.83 2.59
    4 -8 9 366.09 2.64
    8 -4 -9 355.65 2.92
    -4 -4 -9 357.26 2.79
    8 -4 -12 608.3 4.16
    4 4 -12 581.69 3.99
    -4 8 12 590.6 3.99
    -4 -4 12 579.58 4.29
    -8 4 12 582.95 4.31
    4 4 12 561.33 3.59
    4 -8 -12 593.58 4.03
    -4 -4 -12 578.77 3.85
    -4 -4 15 64.01 1.47
    -8 4 15 62.97 1.45
    4 4 -15 66.42 1.37
    8 -4 -15 65.9 1.4
    4 -8 -15 65.39 1.35
    -4 8 15 63.51 1.36
    -8 4 18 16.28 0.81
    8 -4 -18 16.61 0.76
    -8 3 19 16.93 0.85
    8 -3 -19 18.89 0.81
    8 -3 -16 71.52 1.46
    -8 3 16 70.22 1.54
    5 3 -16 72.14 1.46
    -5 -3 16 67.27 1.55
    -5 -3 13 26.24 0.96
    -3 -5 -13 26.5 0.84
    8 -3 -13 26.39 0.87
    -8 3 13 24.27 0.89
    -3 8 13 25.83 0.84
    3 -8 -13 25.02 0.84
    3 5 13 25.84 0.8
    5 3 -13 25.34 0.85
    8 -3 -10 387.26 3.11
    -8 3 10 376.09 3.3
    -3 -5 -10 379.45 3
    -3 8 10 383.41 3.03
    3 5 10 392.72 2.83
    3 -8 -10 366.59 3.04
    -5 8 -7 25.22 0.54
    5 -8 7 24.16 0.59
    3 -8 -7 24.56 0.76
    -5 -3 7 24.86 0.8
    -3 -5 -7 24.89 0.73
    -8 3 7 25.03 0.81
    -3 8 7 24.51 0.7
    5 3 -7 25.22 0.73
    8 -3 -7 24.21 0.74
    3 5 7 25.25 0.66
    -8 3 4 1015.93 5
    -8 5 -4 979 3.27
    5 3 -4 1039.63 4.81
    8 -3 -4 992.13 4.71
    3 -8 -4 971.13 4.91
    -5 8 -4 1061.89 4.14
    5 -8 4 994.76 4.34
    8 -5 4 992.32 3.17
    -5 -3 4 1041.24 5.21
    -3 8 4 977.86 4.64
    5 3 -1 212.4 1.86
    3 5 1 206.14 1.8
    -8 5 -1 194.67 1.54
    -8 3 1 203.79 1.81
    8 -3 -1 209.05 1.74
    3 -8 -1 199.03 1.93
    8 -5 1 199.66 1.48
    -3 8 1 201.72 1.75
    -5 -3 1 207.62 2
    5 -8 1 209.26 1.81
    -3 -5 -1 212.37 2.07
    -5 8 -1 210.17 1.69
    -8 3 -2 170.35 1.43
    5 3 2 165.48 1.55
    -8 5 2 161.95 1.62
    -5 -3 -2 163.63 1.74
    3 5 -2 163.64 1.63
    5 -8 -2 157.11 1.7
    8 -5 -2 166.87 1.57
    -5 8 2 170.63 1.63
    8 -3 2 167.49 1.32
    3 -8 2 170.91 1.74
    -3 8 -2 171.06 1.58
    -3 -5 2 163.25 1.79
    -8 5 5 34.88 0.86
    8 -3 5 34.04 0.43
    8 -5 -5 33.92 0.8
    -8 3 -5 34.93 0.49
    -5 -3 -5 34.1 0.79
    3 -8 5 35.34 0.8
    5 3 5 36.09 0.74
    -3 8 -5 34.33 0.7
    8 -5 -8 426.23 3.13
    -5 -3 -8 423.04 2.92
    -8 5 8 401.57 3.21
    -5 8 8 410.44 3.07
    3 5 -8 411.03 3.03
    5 -8 -8 412.43 3.14
    5 3 8 433.07 2.73
    -3 8 -8 436.33 2.71
    3 -8 8 418.35 2.92
    -3 -5 8 406.27 3.27
    3 5 -11 36.75 0.95
    -8 5 11 36.78 1.04
    -5 8 11 36.13 0.98
    5 3 11 36.74 0.82
    5 -8 -11 36.95 0.99
    -3 -5 11 38.19 1.06
    -5 -3 -11 38.93 0.91
    8 -5 -11 39.51 1.01
    -5 8 14 66.56 1.4
    -8 5 14 67.81 1.46
    -3 -5 14 65.11 1.44
    8 -5 -14 70 1.39
    5 -8 -14 67.59 1.39
    3 5 -14 71.22 1.39
    8 -5 -17 98.28 1.74
    -8 5 17 92.95 1.76
    5 -8 -17 97.1 1.72
    -2 8 17 113.3 1.84
    -8 2 17 108.6 1.95
    6 2 -17 123.94 1.95
    2 -8 -17 110.87 1.81
    8 -2 -17 120.8 1.9
    -6 -2 17 111.59 2.02
    -6 -2 14 52.8 1.32
    -8 2 14 52.36 1.32
    -2 8 14 53.2 1.19
    2 -8 -14 53.04 1.22
    -2 -6 -14 50.49 1.19
    6 2 -14 53.07 1.21
    -6 -2 11 220.21 2.61
    -8 2 11 221.65 2.58
    6 2 -11 232.81 2.44
    -2 8 11 226.31 2.3
    2 6 11 228.93 2.23
    2 -8 -11 225.76 2.4
    8 -2 -11 235.1 2.43
    -2 -6 -11 224.96 2.34
    -2 8 8 56.8 1.07
    6 2 -8 56.87 1.16
    2 -8 -8 54.79 1.12
    2 6 8 58.39 1.04
    -8 2 8 58.3 1.24
    -2 -6 -8 58.04 1.14
    -6 -2 8 55.48 1.22
    -6 8 -8 53.69 0.75
    8 -2 -8 57.64 1.13
    -6 -2 5 967.8 5.22
    -6 8 -5 973.39 3.75
    2 -8 -5 969.61 5.02
    6 2 -5 980.96 4.87
    -2 8 5 981.77 4.7
    6 -8 5 975.46 4.05
    -8 2 2 576.66 3.48
    -8 6 -2 566.31 2.67
    6 2 -2 585.56 3.37
    8 -6 2 576 2.61
    2 6 2 588.98 3.28
    6 -8 2 603.76 3.13
    -2 -6 -2 575.64 3.54
    -6 -2 2 599.88 3.69
    8 -2 -2 588.66 3.31
    2 -8 -2 569.99 3.61
    -6 8 -2 605.04 2.92
    -2 8 2 580.73 3.27
    2 6 -1 292.02 2.21
    6 -8 -1 294.28 2.24
    -2 8 -1 289.17 2.17
    6 2 1 256.17 1.87
    -6 -2 -1 247.09 1.95
    -6 8 1 285.99 2.08
    -2 -6 1 291.97 2.47
    8 -2 1 283.02 1.96
    2 -8 1 283.77 2.33
    8 -6 -1 298.05 2.11
    -8 2 -1 299.22 2.18
    -8 6 1 266.31 1.98
    2 6 -4 133.69 1.54
    -2 8 -4 128.74 1.43
    -6 -2 -4 132.09 1.53
    8 -2 4 133.05 1.11
    -6 8 4 137.27 1.56
    2 -8 4 136.44 1.62
    -8 2 -4 129.42 1.22
    -2 -6 4 133.07 1.7
    6 -8 -4 129.73 1.58
    6 2 4 130.97 1.37
    8 -2 7 20.97 0.38
    -2 8 -7 21.7 0.61
    -8 6 7 20.48 0.7
    2 6 -7 21.29 0.66
    -6 8 7 20.59 0.69
    6 -8 -7 21.09 0.71
    8 -6 -7 21.29 0.69
    2 -8 7 21.41 0.67
    -2 -6 7 21.63 0.76
    -6 -2 -10 776.1 4.15
    6 -8 -10 770.82 4.66
    -8 6 10 760.08 4.82
    -6 8 10 763.25 4.63
    2 6 -10 784.82 4.46
    8 -6 -10 790.9 4.7
    6 2 10 741.89 3.8
    -2 -6 10 738.91 4.72
    -6 8 13 137.76 1.96
    -8 6 13 133.2 1.96
    6 -8 -13 137.75 1.91
    8 -6 -13 137.89 1.93
    -2 -6 13 138.79 2.11
    8 -6 -16 16.14 0.73
    6 -8 -16 15.6 0.71
    -8 6 16 15.76 0.77
    -6 8 16 15.73 0.73
    -6 8 19 40.37 1.19
    6 -8 -19 44.82 1.21
    -7 -1 18 48.74 1.36
    8 -1 -18 54.05 1.31
    -8 1 18 50.36 1.38
    7 1 -18 54.42 1.3
    -8 1 15 91.7 1.75
    1 -8 -15 95.73 1.64
    8 -1 -15 95.67 1.64
    -1 8 12 326.48 2.89
    1 7 12 327.17 2.82
    1 -8 -12 326.05 2.98
    -7 -1 9 261.54 2.72
    -8 1 9 262.83 2.71
    -1 8 9 268.62 2.4
    1 -8 -9 253.16 2.48
    1 7 9 273.7 2.41
    7 1 -9 263.54 2.51
    8 -1 -9 272.25 2.55
    -7 -1 6 480.82 3.55
    -8 1 6 494.43 3.58
    7 -8 6 479.61 2.36
    -1 8 6 490.13 3.16
    7 1 -6 498.32 3.42
    1 7 6 489.83 3.11
    -7 8 -6 466.12 2.18
    8 -1 -6 491.79 3.34
    1 -8 -6 467.95 3.36
    -1 -7 -6 479.3 3.35
    8 -7 3 529.3 2.42
    -8 1 3 513.38 3.4
    -7 8 -3 535.85 2.61
    -8 7 -3 519.77 2.43
    8 -1 -3 517.72 3.21
    7 1 -3 541.26 3.37
    7 -8 3 521.79 2.7
    -7 -1 3 513.63 3.46
    7 1 0 55.87 0.93
    -1 8 0 58.04 0.99
    1 -8 0 54.56 1.07
    -1 -7 0 55.79 1.07
    -7 8 0 58.49 0.9
    8 -1 0 58.04 0.93
    7 -8 0 56.26 0.9
    1 7 0 56.94 0.97
    -7 -1 0 57.55 1.05
    -8 1 0 53.39 0.96
    1 7 -3 324.15 2.42
    7 1 3 328.71 2.2
    7 -8 -3 328.71 2.48
    -7 -1 -3 330.98 2.45
    8 -1 3 322.22 2.07
    -8 7 3 337.06 2.51
    -7 8 3 330.38 2.45
    -1 -7 3 333.17 2.72
    -8 1 -3 322.37 2.23
    8 -7 -3 333.23 2.45
    -1 8 -6 6.54 0.37
    1 7 -6 6.8 0.4
    -8 7 6 6.5 0.41
    7 -8 -6 6.13 0.39
    -7 8 6 6.27 0.39
    -7 -1 -6 6.35 0.36
    1 -8 6 6.3 0.42
    7 1 6 6.53 0.32
    -8 1 -6 5.95 0.31
    -1 -7 6 6.96 0.45
    8 -7 -6 6.23 0.39
    8 -1 6 6.81 0.28
    7 -8 -9 182.91 2.09
    7 1 9 168.23 1.55
    -1 8 -9 179.36 1.89
    -8 7 9 167.41 1.99
    -1 -7 9 172.43 2.13
    -7 8 9 175.25 2.07
    -7 -1 -9 181.13 1.76
    1 7 -9 184.49 1.98
    1 -8 9 168.64 1.99
    8 -7 -9 185.84 2.13
    1 -8 12 146.89 2.01
    1 7 -12 149.52 1.89
    -1 8 -12 151.4 1.85
    -8 7 15 115.64 1.89
    -7 8 15 116.93 1.89
    8 -7 -15 116.45 1.81
    7 -8 -15 117.23 1.82
    -8 7 18 63.85 1.46
    -7 8 18 62.45 1.46
    8 -7 -18 65.85 1.42
    7 -8 -18 67.66 1.43
    -8 0 16 343.47 3.47
    8 0 -16 357.77 3.3
    0 -8 -13 204.66 2.37
    -8 0 13 209.36 2.63
    0 8 13 205.95 2.29
    -8 0 10 120.62 1.88
    0 8 10 123.73 1.65
    0 -8 -10 118.29 1.73
    0 -8 -7 442.2 3.35
    0 8 7 463.01 3.16
    8 0 -7 465.32 3.33
    -8 0 7 445.23 3.51
    -8 0 4 51.25 1.11
    -8 8 -4 52.99 0.69
    0 -8 -4 53.26 1.12
    8 0 -4 54.01 1.07
    8 -8 4 53.2 0.71
    0 8 4 55.15 1.04
    8 0 -1 2307.23 8.19
    -8 0 1 2283.79 8.54
    8 -8 -2 3935.35 12.22
    -8 8 2 3936.25 12.15
    -8 0 -2 3905.68 12.29
    0 8 -5 844.78 4.32
    -8 8 5 880.8 4.67
    0 -8 5 848.01 4.69
    8 -8 -5 870.89 4.62
    0 -8 8 2.88 0.35
    0 8 -8 2.91 0.3
    -8 0 -8 2.84 0.26
    8 0 8 3.01 0.23
    -8 8 11 21.13 0.72
    0 -8 11 23.56 0.83
    -8 8 14 54.18 1.31
    8 -8 -14 54.48 1.27
    -8 8 17 47.83 1.27
    8 -8 -17 51.53 1.25
    -4 9 17 49.41 1.26
    5 4 -17 50.23 1.25
    4 -9 -17 47.67 1.22
    -9 4 17 48.95 1.3
    9 -4 -17 51.95 1.26
    9 -4 -14 211.34 2.48
    4 -9 -14 204.4 2.39
    -4 9 14 203.4 2.37
    -9 4 14 200.89 2.55
    5 4 -14 204.54 2.39
    -5 -4 14 202.2 2.61
    -4 -5 -11 217.18 2.28
    -5 -4 11 214.7 2.56
    9 -4 -11 217.11 2.38
    -9 4 11 213.18 2.55
    -4 9 11 218.61 2.31
    4 5 11 223.7 2.19
    4 -9 -11 216.54 2.36
    9 -4 -8 10.93 0.55
    -9 4 8 11.34 0.59
    5 4 -8 10.5 0.51
    -4 -5 -8 10.49 0.52
    4 5 8 11.02 0.47
    -5 9 -8 10.92 0.41
    5 -9 8 10.48 0.46
    -5 -4 8 10.46 0.56
    9 -4 -5 56.68 1.06
    -9 4 5 56.71 1.13
    9 -5 5 41.96 0.37
    -5 9 -5 58.99 0.89
    4 -9 -5 56.09 1.1
    -4 9 5 54.92 1.03
    5 4 -5 54.4 1.04
    5 -9 5 53.08 0.93
    4 5 5 55.22 0.96
    -9 5 -5 43.71 0.42
    -5 -4 5 55.06 1.17
    -4 -5 -5 55.09 1.07
    4 5 2 582.3 3.27
    9 -4 -2 591.14 3.31
    -9 5 -2 561.8 2.84
    -9 4 2 589.01 3.47
    5 -9 2 588.35 3.37
    -4 -5 -2 583.23 3.63
    -4 9 2 577.66 3.34
    -5 9 -2 583.25 3.09
    9 -5 2 582.34 2.74
    4 -9 -2 558.01 3.58
    5 4 1 2145.18 7.78
    4 5 -1 2147.95 7.82
    9 -5 -1 2104.26 7.58
    -4 -5 1 2150.42 8.37
    5 -9 -1 2135.52 8.1
    -9 4 -1 2110.16 7.48
    -5 9 1 2128.57 7.7
    9 -4 1 2095.56 7.2
    -5 -4 -1 2141.85 8.25
    -9 5 4 659.74 3.94
    9 -5 -4 654.37 3.74
    9 -4 4 649.98 2.64
    5 -9 -4 655.69 3.91
    -5 9 4 659.37 3.72
    -9 4 -4 647.65 2.86
    4 -9 4 657.65 3.72
    -4 -5 4 664 4.13
    -5 -4 -4 664.47 3.87
    -4 9 -4 654.36 3.49
    5 4 4 650.3 3.51
    -9 5 7 390.35 3.17
    5 -9 -7 392.72 3.11
    -4 9 -7 408.79 2.57
    9 -5 -7 395.54 3.04
    4 5 -7 382.75 2.92
    -5 9 7 390.85 3.01
    -4 -5 7 388.6 3.25
    -5 -4 -7 428.51 3.15
    4 -9 7 407.88 2.86
    5 4 7 433.61 2.9
    -9 5 10 524.39 3.94
    -4 -5 10 546.93 4.07
    -5 -4 -10 543.74 3.62
    9 -5 -10 530.27 3.76
    -5 9 10 521.52 3.7
    4 5 -10 525.68 3.66
    5 4 10 550.56 3.4
    5 -9 -10 538.29 3.8
    -9 5 13 6.09 0.53
    9 -5 -13 6.73 0.51
    5 -9 -13 5.89 0.47
    -5 9 13 5.96 0.46
    5 -9 -16 1.98 0.35
    -9 5 16 1.94 0.42
    -5 9 16 2.02 0.36
    9 -5 -16 2.19 0.39
    -9 3 18 23.41 0.96
    9 -3 -18 25.33 0.91
    3 -9 -15 -0.02 0.28
    -9 3 15 0.28 0.35
    -9 3 12 84 1.63
    3 6 12 81.8 1.36
    -3 -6 -12 83.98 1.46
    -6 -3 9 73.81 1.46
    -9 3 9 69.47 1.37
    9 -3 -9 74.33 1.34
    3 -9 -9 74.06 1.36
    6 3 -9 73.91 1.32
    3 6 9 73.64 1.2
    -3 -6 -9 74.84 1.35
    -3 9 9 73.25 1.28
    9 -3 -6 261.68 2.41
    -9 3 6 264 2.54
    6 3 -6 249.23 2.34
    -3 9 6 255.89 2.3
    3 -9 -6 257.7 2.45
    6 -9 6 254.96 1.98
    -6 -3 6 262.96 2.59
    9 -6 3 224.6 1.44
    -9 3 3 240.14 2.25
    -9 6 -3 222.19 1.53
    6 -9 3 242.91 1.98
    6 3 -3 246.22 2.18
    -3 9 3 237.77 2.07
    3 -9 -3 234.97 2.25
    -6 9 -3 236.51 1.79
    9 -3 -3 234.93 2.1
    -6 -3 3 231.71 2.28
    -9 3 0 968.63 4.54
    6 3 0 965.44 4.61
    3 -9 0 919.07 4.8
    -6 9 0 1016.86 4.5
    9 -3 0 971.54 4.32
    6 -9 0 1001.49 4.71
    -6 -3 0 984 5.03
    -3 9 0 1015.53 4.64
    -3 -6 3 75.9 1.27
    -9 6 3 77.21 1.22
    9 -3 3 75.95 0.88
    9 -6 -3 78.35 1.18
    -6 9 3 85.99 1.25
    -9 3 -3 80.3 1.02
    -6 -3 -3 80.69 1.28
    6 -9 -3 71.88 1.19
    3 6 -3 77.59 1.18
    6 3 3 77.27 1.11
    -3 9 -3 79.37 1.14
    3 -9 3 78.39 1.23
    -9 6 6 98.7 1.52
    3 6 -6 96.77 1.4
    -6 9 6 98.52 1.42
    9 -6 -6 100.08 1.47
    6 3 6 100.1 1.26
    -6 -3 -6 97.81 1.39
    3 -9 6 101.61 1.44
    -3 -6 6 95.95 1.55
    -3 9 -6 100.4 1.28
    6 -9 -6 101.46 1.5
    -3 9 -9 247.02 2.12
    -9 6 9 236.27 2.5
    -6 -3 -9 242.4 2.25
    9 -6 -9 249.17 2.43
    -6 9 9 243.92 2.41
    3 -9 9 229.38 2.28
    6 -9 -9 240.63 2.44
    6 3 9 236.99 2.03
    6 -9 -12 41.86 1.07
    -9 6 12 41.26 1.14
    9 -6 -12 42.72 1.09
    -6 9 12 42.51 1.1
    3 6 -12 39.33 1
    -3 -6 12 39.22 1.1
    -9 6 15 127.07 2.05
    9 -6 -15 128.08 1.93
    -6 9 15 129.35 1.98
    3 6 -15 126.54 1.88
    6 -9 -15 126.39 1.89
    -3 -6 15 130.7 2.15
    6 -9 -18 1.19 0.34
    9 -6 -18 1.69 0.38
    -9 6 18 1.4 0.39
    -6 9 18 1.05 0.34
    -7 -2 16 17.59 0.84
    -9 2 16 16.51 0.82
    2 -9 -16 16.53 0.75
    -2 9 16 16 0.73
    9 -2 -16 17.08 0.74
    -9 2 13 286.2 3.05
    -2 -7 -13 285.9 2.78
    -2 9 13 288.77 2.78
    2 7 13 295.25 2.74
    2 -9 -13 296.74 2.89
    7 2 -13 301.52 2.93
    -7 -2 13 302.86 3.2
    9 -2 -13 302.73 2.92
    -7 -2 10 1094 6.17
    2 -9 -10 1058.54 5.68
    7 2 -10 1115.66 5.74
    -9 2 10 1044.58 5.98
    -2 9 10 1071.92 5.4
    9 -2 -10 1081.07 5.71
    -7 -2 7 59.07 1.25
    -9 2 7 58.79 1.24
    7 -9 7 54.58 0.81
    7 2 -7 58.72 1.15
    -2 9 7 58.74 1.11
    9 -2 -7 60.06 1.15
    -2 -7 -7 56.49 1.15
    2 7 7 56.56 1.05
    -9 7 -4 949.91 3.55
    9 -7 4 959.01 3.44
    2 -9 -4 949.85 5.04
    7 2 -4 971.44 4.89
    -7 9 -4 1010.95 4.07
    2 7 4 1108.89 5.22
    -2 -7 -4 882.39 4.68
    9 -2 -4 1033.18 4.97
    -2 9 4 986.02 4.76
    -7 -2 4 967.85 5.2
    7 -9 4 1052.26 4.39
    -9 2 1 456.87 3.15
    2 7 1 451.84 2.98
    -7 9 -1 462.17 2.7
    -2 -7 -1 440.24 3.16
    9 -2 -1 457.92 2.91
    9 -7 1 446.03 2.52
    7 -9 1 458.82 2.85
    -2 -7 2 30.61 0.83
    -9 7 2 27.11 0.68
    7 -9 -2 28.79 0.74
    2 7 -2 29.45 0.74
    -7 9 2 29.61 0.72
    9 -7 -2 29.92 0.73
    -7 -2 -2 27.18 0.75
    -2 9 -2 30.86 0.74
    7 2 2 28.87 0.69
    -2 9 -5 466.38 2.97
    9 -2 5 442.09 2.33
    2 -9 5 469.57 3.3
    2 7 -5 383.26 2.66
    -9 7 5 451.25 3.22
    7 -9 -5 471.26 3.28
    -7 9 5 474.78 3.21
    -7 -2 -5 473.64 3.11
    -9 2 -5 454.46 2.59
    9 -7 -5 457.72 3.12
    -2 -7 5 361.35 2.74
    7 2 5 461.4 2.79
    -2 9 -8 219.65 2.03
    2 7 -8 214.27 2.18
    7 -9 -8 209.65 2.23
    2 -9 8 211.7 2.24
    -7 9 8 215.41 2.25
    7 2 8 209.14 1.81
    -7 -2 -8 218.3 2.07
    -2 -7 8 205.37 2.35
    -2 9 -11 299.68 2.52
    -7 9 11 298.19 2.86
    2 7 -11 297.91 2.72
    7 -9 -11 306.29 2.86
    -2 -7 14 73.32 1.54
    7 -9 -17 137.9 2.03
    -9 7 17 135.73 2.12
    9 -7 -17 139.61 2.03
    -7 9 17 133.47 2.05
    -8 -1 17 73.03 1.65
    -9 1 17 72.03 1.62
    9 -1 -17 73.98 1.48
    -9 1 14 84.09 1.7
    -1 9 14 82.4 1.5
    -1 -8 -14 82.43 1.52
    1 -9 -14 85.55 1.55
    9 -1 -14 86.27 1.58
    -9 1 11 797.52 5.27
    1 -9 -11 773.67 4.78
    -1 -8 -11 773.56 4.79
    -1 9 11 810.88 4.63
    1 8 11 768.32 4.52
    9 -1 -11 813.71 4.92
    -8 -1 8 344.5 3.17
    -9 1 8 347.74 3.22
    -1 9 8 359.8 2.85
    8 1 -8 369.16 3.09
    1 8 8 350.06 2.73
    9 -1 -8 361.29 3.02
    -1 -8 -8 329.81 2.92
    -8 -1 5 490.47 3.63
    1 -9 -5 493.25 3.51
    9 -1 -5 479.13 3.35
    -8 9 -5 485.26 2.42
    8 1 -5 497.77 3.4
    -1 -8 -5 495.63 3.63
    -9 1 5 469.81 3.54
    -1 9 5 476.36 3.18
    8 -9 5 504.82 2.57
    1 8 5 491.96 3.41
    -9 1 2 125.07 1.64
    9 -8 2 123.89 1.25
    -9 8 -2 123.92 1.25
    9 -1 -2 124.95 1.53
    1 -9 -2 122.09 1.66
    8 1 -2 124.65 1.52
    -1 -8 -2 124.49 1.68
    1 8 2 118.92 1.49
    -1 9 2 124.02 1.51
    -8 -1 2 125.48 1.7
    1 8 -1 133.17 1.54
    9 -8 -1 143 1.56
    -9 1 -1 142.94 1.65
    8 1 1 137.75 1.52
    -9 8 1 143.2 1.57
    9 -1 1 135.91 1.45
    -8 9 1 142.72 1.55
    1 -9 1 136.3 1.7
    -1 -8 1 141.07 1.77
    -8 -1 -1 138.73 1.67
    8 -9 -1 138.16 1.56
    -1 9 -1 132.36 1.55
    8 1 4 338.3 2.34
    1 8 -4 322.85 2.54
    -8 -1 -4 333.6 2.59
    -8 9 4 335.68 2.63
    -9 8 4 325.18 2.64
    8 -9 -4 322.72 2.63
    1 -9 4 312.04 2.73
    -1 -8 4 328.14 2.83
    -1 9 -4 323.71 2.48
    9 -8 -4 324.64 2.61
    -1 -8 7 318.86 2.65
    -1 9 -7 421.75 2.93
    1 8 -7 362.03 2.65
    8 -9 -7 443.9 3.32
    -9 8 7 507.54 3.92
    8 1 7 486.67 2.93
    9 -8 -7 430.31 3.27
    -8 9 7 427.24 3.24
    1 -9 7 417.29 3.28
    -8 -1 -7 383.76 2.63
    -1 9 -10 665.29 3.95
    1 8 -10 660.26 4.14
    -9 8 10 664.05 4.39
    1 -9 10 627.54 4.24
    -8 9 10 681.09 4.43
    9 -8 -10 689.95 4.33
    8 -9 -10 683.83 4.37
    -1 -8 10 648.92 4.44
    -9 8 13 204.66 2.51
    -8 9 13 202.15 2.44
    1 8 -13 203.63 2.29
    9 -8 -13 211.49 2.44
    -1 -8 13 202 2.52
    -9 8 16 83.61 1.63
    9 -8 -16 83.77 1.58
    -9 0 15 0.86 0.35
    9 0 -15 1.27 0.31
    -9 0 12 1234.91 6.82
    0 -9 -12 1236.08 6.41
    0 9 9 266.59 2.48
    9 0 -9 271.13 2.63
    -9 0 6 242.77 2.6
    0 9 6 241.7 2.23
    0 -9 -6 238 2.43
    -9 0 3 175.05 2.09
    -9 9 -3 177.29 1.49
    9 -9 3 177.25 1.53
    9 0 -3 176.91 1.92
    9 0 0 240.17 2.1
    -9 9 0 237.47 1.98
    9 -9 0 250.47 2.06
    -9 0 0 233.27 2.25
    0 -9 0 223.48 2.26
    0 9 0 238.24 2.14
    0 9 -3 2291.49 8.46
    9 0 3 2316.09 8.02
    9 -9 -3 2354.45 8.7
    0 -9 3 2361.81 9.16
    -9 9 3 2325.75 8.65
    -9 0 -3 2371.55 8.55
    0 9 -6 112.68 1.49
    -9 0 -6 115.56 1.43
    0 -9 6 109.98 1.66
    9 0 6 114.06 1.27
    0 9 -9 1380.55 6.25
    9 -9 -9 1406.11 6.63
    9 -9 -12 0.28 0.3
    -9 9 12 0.36 0.29
    0 9 -12 0.52 0.25
    0 -9 12 0.31 0.27
    -9 9 15 73.2 1.54
    9 -9 -15 76.09 1.5
    5 5 0 2453.25 8.68
    5 -10 0 2399.28 8.89
    -5 -5 0 2457.5 9.32
    -10 5 0 2390.13 8.52
    10 -5 0 2438.93 8.25
    10 -5 -3 146.19 1.64
    -10 5 -3 132.7 1.3
    -10 5 3 144.52 1.76
    5 5 -3 145.39 1.72
    5 -10 -3 146.74 1.8
    -5 10 3 148.25 1.69
    10 -5 3 147.67 1.27
    -5 -5 3 148.03 1.86
    -5 -5 -3 140.53 1.78
    -5 10 -3 155.33 1.58
    5 5 3 144.17 1.6
    5 -10 3 152.4 1.71
    5 -10 6 38.36 0.86
    5 -10 -6 39.41 0.96
    -5 -5 -6 37.09 0.88
    5 5 -6 38.98 0.92
    -5 -5 6 37.04 1.01
    -5 10 6 39.05 0.91
    10 -5 -6 39.48 0.96
    -5 10 -6 40.21 0.81
    5 -10 -9 43.89 1.06
    5 5 9 45.35 0.94
    10 -5 -9 45.87 1.1
    -10 5 9 42.11 1.11
    5 5 -9 45.31 1.04
    -5 10 9 43.34 1.02
    -5 -5 -9 43.64 1.02
    -5 -5 9 42.92 1.13
    10 -5 -12 52.5 1.21
    -10 5 12 47.58 1.23
    -5 10 12 49.24 1.14
    5 5 -12 49.47 1.15
    5 -10 -12 48.73 1.16
    -5 -5 12 49.51 1.28
    5 -10 -15 46.98 1.18
    -10 5 15 47.17 1.27
    10 -5 -15 49.49 1.21
    -5 10 15 48.8 1.21
    5 5 -15 46.64 1.17
    -5 10 18 30.09 1.13
    5 -10 -18 25.69 0.93
    -10 4 16 14.9 0.78
    4 -10 -16 15.03 0.73
    -4 10 16 14.95 0.72
    6 4 -16 16.52 0.77
    -6 -4 16 14.5 0.81
    -4 10 13 68.09 1.35
    10 -4 -13 68.12 1.38
    -10 4 13 64.54 1.43
    4 -10 -13 66.79 1.37
    -6 -4 13 66.64 1.49
    10 -4 -10 859 5
    4 -10 -10 868.87 5.09
    -10 4 10 823.23 5.22
    -6 -4 10 810.77 5.27
    -4 10 10 847.63 4.87
    6 4 -10 864.33 4.98
    -4 -6 -10 837.3 4.88
    4 6 10 826.97 4.51
    -4 -6 -7 157.91 1.96
    4 -10 -7 165.27 2
    6 4 -7 165.45 1.93
    -4 10 7 167.86 1.9
    6 -10 7 170.72 1.74
    4 6 7 166.8 1.78
    -6 10 -7 175 1.59
    -6 -4 7 170.13 2.16
    10 -4 -4 414.39 2.99
    -10 4 4 409.72 3.18
    -4 10 4 407.91 2.93
    10 -6 4 407 1.98
    -10 6 -4 387.9 2.09
    6 4 -4 400.81 3
    4 -10 -4 413.72 3.16
    -4 -6 -4 395.87 3.08
    -6 10 -4 425.16 2.62
    4 6 4 423.78 2.91
    6 -10 4 441.63 2.92
    -6 -4 4 422.62 3.32
    4 6 1 161.76 1.72
    6 -10 1 167.29 1.8
    10 -4 -1 159.87 1.63
    6 4 -1 162.51 1.75
    4 -10 -1 169.46 1.93
    -10 4 1 162.79 1.78
    -6 10 -1 166.02 1.63
    -4 10 1 164.57 1.73
    -4 -6 -1 168.99 2
    -6 -4 1 163.55 1.96
    -10 6 2 798.02 4.24
    4 6 -2 782.23 4.16
    10 -6 -2 789.04 4.04
    6 -10 -2 754.02 4.28
    -10 4 -2 779.89 3.84
    -6 10 2 807.5 4.18
    10 -4 2 792.29 3.59
    -4 10 -2 769.63 3.94
    -4 -6 2 810.92 4.61
    10 -4 5 403.47 1.99
    -10 6 5 422.81 3.18
    4 6 -5 428.79 3.09
    10 -6 -5 435.85 3.09
    -6 10 5 417.6 2.99
    4 -10 5 423.18 3.01
    -10 4 -5 406.2 2.13
    -4 -6 5 419.14 3.34
    -4 10 -5 438.71 2.83
    6 -10 -5 431.6 3.22
    -4 10 -8 106.41 1.34
    -10 6 8 101.42 1.63
    10 -6 -8 106.95 1.59
    6 4 8 103.39 1.34
    4 6 -8 107.94 1.57
    -6 10 8 104.03 1.55
    -6 -4 -8 103.17 1.51
    -4 -6 8 102.93 1.72
    6 -10 -8 102.38 1.58
    4 -10 8 105.5 1.51
    -10 6 11 193.48 2.4
    10 -6 -11 201.82 2.31
    -6 10 11 194.16 2.26
    4 6 -11 196.74 2.23
    6 -10 -11 201.58 2.31
    -4 -6 11 192.13 2.44
    4 6 -14 0.06 0.27
    6 -10 -14 -0.02 0.28
    -6 10 14 0.1 0.29
    -4 -6 14 -0.09 0.31
    -10 6 14 0.41 0.35
    10 -6 -14 0.39 0.32
    10 -6 -17 69.85 1.46
    -10 6 17 68.9 1.55
    6 -10 -17 70.47 1.47
    -10 3 17 63.05 1.52
    3 -10 -17 64.31 1.42
    -3 10 17 62.44 1.4
    7 3 -17 68.54 1.45
    -7 -3 17 60.91 1.5
    10 -3 -17 65.82 1.41
    -10 3 14 38.17 1.16
    7 3 -14 38.4 1.07
    -7 -3 14 37.23 1.16
    10 -3 -14 39.63 1.09
    -7 -3 11 149.07 2.19
    -10 3 11 148.93 2.15
    -3 -7 -11 146.76 1.98
    -3 10 11 155.03 1.96
    7 3 -11 157.53 2.04
    3 7 11 150.39 1.87
    10 -3 -11 159.47 2.06
    -10 3 8 302.6 2.96
    7 3 -8 311.93 2.79
    -7 -3 8 297.3 2.93
    -3 10 8 301.69 2.63
    10 -3 -8 315.67 2.79
    3 7 8 313 2.57
    -3 -7 -8 294.74 2.7
    3 -10 -8 305.61 2.8
    -10 3 5 104.56 1.62
    -3 10 5 102.32 1.43
    7 3 -5 104.73 1.5
    3 -10 -5 106.06 1.61
    7 -10 5 104.05 1.27
    -7 10 -5 104.91 1.18
    3 7 5 99.36 1.36
    10 -3 -5 102.42 1.46
    -7 -3 5 102.31 1.63
    -10 7 -2 30.39 0.64
    7 3 -2 29.76 0.76
    -3 -7 -2 29.85 0.84
    -7 10 -2 30.92 0.69
    -3 10 2 31.78 0.77
    3 -10 -2 30.45 0.85
    -7 -3 2 30.27 0.85
    10 -3 -2 31.37 0.78
    -10 3 2 30.96 0.83
    10 -7 2 29.86 0.6
    7 -10 2 30.97 0.74
    3 7 2 31.13 0.77
    -10 3 -1 17.8 0.58
    3 7 -1 17.89 0.61
    -10 7 1 17.39 0.58
    10 -7 -1 16.81 0.54
    7 -10 -1 17.18 0.61
    -7 10 1 17.24 0.57
    10 -3 1 17.55 0.52
    3 -10 1 15.67 0.57
    -3 -7 1 16.31 0.65
    -7 -3 -4 102.66 1.48
    -3 -7 4 97.45 1.52
    3 7 -4 100.53 1.42
    10 -3 4 96.51 1.04
    -10 7 4 100.89 1.51
    10 -7 -4 100.54 1.44
    7 3 4 99.52 1.29
    -3 10 -7 313.67 2.44
    -7 10 7 298.68 2.64
    -7 -3 -7 285.51 2.45
    7 -10 -7 302.11 2.69
    3 -10 7 307.26 2.72
    7 3 7 293.47 2.27
    -3 10 -10 550.71 3.48
    -10 7 10 521.74 3.93
    7 -10 -10 530.18 3.86
    3 7 -10 516.49 3.69
    -7 10 10 514.31 3.81
    10 -7 -10 537.76 3.84
    -3 -7 10 531.28 4.19
    7 -10 -13 42.28 1.1
    -10 7 13 40.5 1.13
    10 -7 -13 43.05 1.11
    -7 10 13 42.16 1.11
    3 7 -13 43.26 1.09
    -3 -7 13 40.46 1.15
    -10 7 16 37.1 1.13
    10 -7 -16 38.19 1.08
    -7 10 16 35.6 1.07
    7 -10 -16 38.52 1.12
    -8 -2 15 13.72 0.76
    -10 2 15 13.2 0.73
    -2 10 15 13.71 0.67
    10 -2 -15 14.28 0.7
    2 -10 -15 13.22 0.68
    8 2 -15 14.44 0.7
    -10 2 12 190.37 2.5
    -2 -8 -12 195.14 2.31
    2 -10 -12 192.97 2.32
    -8 -2 12 196.22 2.53
    -2 10 12 201.52 2.28
    2 8 12 198.51 2.18
    8 2 -12 203.31 2.36
    10 -2 -12 201.93 2.36
    -8 -2 9 115.86 1.86
    10 -2 -9 121.46 1.74
    -10 2 9 112.38 1.82
    -2 10 9 115.66 1.62
    8 2 -9 119.32 1.73
    -2 -8 -9 113 1.73
    2 8 9 113.14 1.56
    2 -10 -9 112.51 1.7
    -10 2 6 132.59 1.9
    -2 -8 -6 128.98 1.82
    2 8 6 128.19 1.61
    -10 2 3 146.12 1.84
    -10 8 -3 146.96 1.35
    8 2 -3 141 1.72
    10 -8 3 143.79 1.27
    -8 10 -3 149.41 1.44
    -2 10 3 133.47 1.63
    10 -2 -3 145.05 1.71
    2 -10 -3 135.9 1.78
    -2 -8 -3 140.07 1.81
    2 8 3 142.91 1.67
    8 -10 3 145.68 1.52
    -8 -2 3 140.74 1.87
    2 8 0 443.08 3.06
    8 2 0 451.05 3.05
    -10 8 0 450.44 2.87
    2 -10 0 447.92 3.28
    8 -10 0 454.7 3.03
    10 -8 0 448.78 2.8
    -2 -8 0 448.04 3.35
    -2 10 0 448.39 2.99
    -8 -2 0 442.29 3.3
    -10 2 0 450.84 3.14
    8 2 3 70.84 1.1
    2 8 -3 71.94 1.19
    2 -10 3 70.24 1.26
    10 -2 3 69.98 0.99
    -10 8 3 66.4 1.15
    -8 10 3 71.09 1.18
    10 -8 -3 72.98 1.21
    -8 -2 -3 70.05 1.2
    -2 -8 3 69.3 1.29
    -10 2 -3 70.81 1.1
    -2 10 -3 71.72 1.15
    8 -10 -3 70.38 1.2
    2 8 -6 237.97 2.27
    -10 8 6 235.72 2.41
    -8 10 6 241.99 2.35
    8 -10 -6 250.19 2.45
    -8 -2 -6 233.68 2.21
    -2 10 -6 239.02 2.18
    2 -10 6 249.5 2.52
    -2 -8 6 223.78 2.39
    8 2 6 241.58 2.05
    10 -8 -6 234.99 2.32
    -8 10 9 0.86 0.3
    -2 -8 9 0.8 0.32
    8 -10 -9 0.91 0.31
    10 -8 -9 1.24 0.32
    -10 8 9 1.21 0.32
    -2 10 -9 1.06 0.25
    2 -10 9 0.83 0.3
    2 8 -9 0.94 0.27
    -10 8 12 5.93 0.51
    2 8 -12 5.81 0.44
    -8 10 12 6.35 0.5
    10 -8 -12 6.09 0.48
    -2 -8 12 5.65 0.51
    8 -10 -12 6.11 0.49
    -10 8 15 15.08 0.77
    10 -8 -15 16.67 0.76
    -9 -1 16 18.01 0.87
    -10 1 16 16.28 0.83
    -1 10 16 17.01 0.74
    9 1 -16 18.6 0.8
    1 -10 -16 17.24 0.76
    10 -1 -16 18.04 0.77
    -9 -1 13 30.95 1.07
    -10 1 13 29.7 1.03
    1 -10 -13 29.28 0.94
    -1 10 13 30.27 0.9
    1 9 13 29.13 0.88
    -1 -9 -13 30.27 0.95
    9 1 -13 30.95 0.96
    10 -1 -13 31.31 0.97
    -9 -1 10 63.95 1.43
    -10 1 10 65.06 1.44
    1 -10 -10 61.04 1.29
    -1 10 10 65.96 1.25
    1 9 10 65.1 1.23
    -1 -9 -10 63.8 1.32
    9 1 -10 69.14 1.39
    10 -1 -10 68.73 1.37
    -10 1 7 11.48 0.63
    10 -1 -7 12.12 0.59
    1 9 7 11.82 0.52
    9 1 -7 12.25 0.58
    1 -10 -7 10.66 0.58
    -1 10 7 11.26 0.54
    -1 -9 -7 10.46 0.54
    -9 -1 7 10.64 0.61
    -10 1 4 157.85 2.02
    9 -10 4 158.95 1.49
    -10 9 -4 164.77 1.38
    -1 -9 -4 148.5 1.88
    -9 10 -4 156.91 1.46
    9 1 -4 162.16 1.9
    1 -10 -4 156.29 1.94
    10 -1 -4 175.05 2
    -1 10 4 154.82 1.76
    -9 -1 4 161.09 2.05
    -10 9 -1 52.16 0.9
    9 1 -1 50.25 1
    -9 10 -1 48.38 0.89
    10 -1 -1 51.4 1
    10 -9 1 51.89 0.89
    1 -10 -1 48.49 1.07
    -1 -9 -1 46.11 1.06
    -1 10 1 50.7 0.98
    -10 1 1 49.79 1.07
    9 -10 1 50.73 0.92
    1 9 1 47.27 0.99
    -9 -1 1 49.42 1.08
    1 9 -2 342.18 2.65
    9 1 2 348.79 2.51
    1 -10 2 343.72 2.9
    10 -1 2 338.55 2.45
    -9 10 2 356.93 2.69
    9 -10 -2 328.99 2.63
    -9 -1 -2 336.29 2.7
    -10 1 -2 338.03 2.7
    -1 10 -2 351.74 2.66
    -1 -9 2 348.51 2.96
    -1 10 -5 83.13 1.29
    10 -1 5 79.38 1.06
    1 9 -5 86.31 1.33
    -10 9 5 87.1 1.44
    9 -10 -5 83.37 1.38
    -9 10 5 82.45 1.36
    -1 -9 5 83.08 1.46
    -9 -1 -5 84.88 1.32
    -10 1 -5 84.52 1.23
    10 -9 -5 83.2 1.35
    1 -10 5 86.34 1.5
    9 1 5 82.7 1.16
    9 -10 -8 142.58 1.9
    -1 10 -8 144.67 1.75
    1 9 -8 144.93 1.79
    -9 10 8 142.56 1.92
    1 -10 8 141.53 1.94
    -1 10 -11 89.66 1.43
    1 9 -11 90.61 1.5
    -10 9 11 90.79 1.62
    -9 10 11 94.33 1.64
    9 -10 -11 91.59 1.57
    10 -9 -11 92.19 1.59
    -10 9 14 29.18 1.01
    -9 10 14 27.2 0.92
    10 -9 -14 29.84 0.97
    9 -10 -14 30.33 0.98
    -10 0 14 29.82 1.05
    0 -10 -14 29.77 0.97
    0 10 14 31.94 0.95
    10 0 -14 31.82 0.98
    -10 0 11 1.59 0.4
    0 -10 -11 1.31 0.31
    10 0 -11 1.18 0.33
    0 10 11 1.4 0.29
    -10 0 8 138.98 2.05
    0 -10 -8 134.64 1.93
    0 10 8 138.78 1.76
    0 10 5 280.57 2.46
    0 -10 -5 279.95 2.68
    0 10 2 0.79 0.24
    10 -10 2 0.92 0.21
    0 -10 -2 0.93 0.31
    -10 10 -2 0.75 0.19
    -10 10 1 345.87 2.64
    0 10 -1 340.49 2.67
    0 10 -4 85.07 1.31
    10 0 4 83.25 1.17
    10 -10 -4 84.29 1.38
    -10 10 4 87.4 1.41
    0 -10 4 83.57 1.46
    -10 0 -4 82.95 1.3
    0 10 -7 56.76 1.11
    -10 10 7 55.52 1.2
    10 -10 -7 54.73 1.17
    0 -10 7 56.05 1.23
    0 10 -10 45.02 1.03
    -10 10 10 46.56 1.16
    0 -10 10 43.08 1.16
    -10 10 13 91.1 1.69
    10 -10 -13 94.16 1.64
    -10 10 16 246.27 2.85
    10 -10 -16 255.67 2.78
    5 -11 -17 122.95 1.92
    6 5 -17 124.58 1.94
    11 -5 -14 173.98 2.27
    -11 5 14 164.01 2.33
    5 -11 -14 168.54 2.18
    -5 11 14 170.64 2.17
    6 5 -14 169.78 2.18
    -6 -5 14 166.99 2.41
    5 6 11 232.02 2.31
    11 -5 -11 249.13 2.63
    -11 5 11 236.05 2.71
    -5 11 11 248.13 2.55
    6 5 -11 240.69 2.53
    -5 -6 -11 234.11 2.51
    5 -11 -11 242.27 2.59
    -6 -5 11 242.18 2.79
    11 -5 -8 71.17 1.34
    -11 5 8 68.31 1.43
    6 5 -8 69.03 1.29
    5 -11 -8 69.61 1.33
    -5 11 8 70.77 1.28
    -5 -6 -8 66.22 1.27
    5 6 8 70.58 1.18
    -6 -5 8 70.16 1.44
    11 -5 -5 145.95 1.8
    -11 5 5 150.58 1.94
    6 5 -5 135.21 1.75
    6 -11 5 148.7 1.73
    -5 -6 -5 141.04 1.83
    -6 11 -5 148.74 1.6
    5 6 5 146.71 1.7
    -6 -5 5 138.29 1.93
    5 6 2 33.51 0.8
    -11 6 -2 32.49 0.71
    6 5 -2 30.06 0.73
    6 -11 2 34.11 0.84
    11 -6 2 34.75 0.68
    5 -11 -2 32.99 0.89
    -6 11 -2 35.47 0.78
    -6 -5 2 29.54 0.77
    -5 11 2 33.33 0.81
    -11 5 -1 457.94 2.98
    11 -6 -1 486.48 3.06
    6 5 1 466.46 3.13
    5 6 -1 459.91 3.15
    -11 6 1 459.81 3.14
    11 -5 1 474.13 2.86
    -6 11 1 473.68 3.12
    6 -11 -1 471.01 3.35
    5 -11 1 449.62 3.23
    -5 11 -1 475.19 3.02
    -6 -5 -1 463.18 3.43
    -5 -6 1 468.01 3.46
    -6 -5 -4 468.08 3.42
    11 -6 -4 488.14 3.37
    -11 6 4 469.32 3.44
    5 6 -4 465.66 3.28
    -6 11 4 478.86 3.26
    6 -11 -4 457.18 3.39
    -5 -6 4 468.31 3.55
    -11 5 -4 451.03 2.59
    6 5 4 472.29 3.11
    -11 6 7 978.79 5.58
    11 -6 -7 1025.15 5.42
    5 6 -7 997.37 5.29
    6 -11 -7 1004.89 5.4
    -6 11 7 1016 5.32
    -6 -5 -7 940.83 5.15
    5 -11 7 950.69 5.02
    -5 11 -7 1071.14 4.95
    -5 -6 7 1014.18 5.75
    -11 6 10 85.51 1.62
    -6 11 10 87 1.49
    11 -6 -10 92.23 1.57
    -6 -5 -10 88.69 1.52
    6 5 10 86.57 1.34
    6 -11 -10 86.82 1.5
    11 -6 -13 106.05 1.75
    -11 6 13 103.19 1.83
    -6 11 13 103.1 1.68
    5 6 -13 103.95 1.68
    -5 -6 13 101.5 1.84
    11 -6 -16 16.03 0.76
    -11 6 16 15.31 0.81
    -6 11 16 15.31 0.73
    5 6 -16 16.04 0.73
    -5 -6 16 13.02 0.75
    6 -11 -16 15.18 0.72
    -11 4 15 8.17 0.61
    4 -11 -15 7.8 0.54
    -4 11 15 8.59 0.56
    7 4 -15 8.84 0.58
    11 -4 -15 8.72 0.57
    -7 -4 15 7.89 0.61
    4 -11 -12 502.84 3.85
    -11 4 12 521.26 4.25
    -4 11 12 537.78 3.84
    7 4 -12 523.26 3.93
    11 -4 -12 531.64 3.99
    -7 -4 12 513.52 4.21
    -11 4 9 105.24 1.77
    4 -11 -9 105.53 1.65
    7 4 -9 103.28 1.62
    -4 11 9 105.51 1.57
    4 7 9 107.81 1.51
    -7 -4 9 104.27 1.81
    11 -4 -9 107.43 1.65
    7 4 -6 30.76 0.85
    4 -11 -6 31.48 0.9
    -4 11 6 30.92 0.83
    -4 -7 -6 30.19 0.86
    -7 -4 6 31.79 0.97
    -11 4 3 611.77 3.99
    -11 7 -3 617.11 3.11
    7 4 -3 616.95 3.85
    -7 -4 3 635.6 4.22
    -7 11 -3 629.83 3.43
    4 -11 -3 632.71 4.09
    7 -11 3 640.18 3.69
    -4 11 3 607.43 3.68
    11 -4 -3 629.96 3.77
    11 -7 3 610.93 2.92
    4 7 0 1983.13 7.74
    -11 4 0 1997.16 7.8
    7 4 0 1978.21 7.74
    -11 7 0 2007.24 7.53
    11 -7 0 1996.44 7.29
    -7 11 0 1990.89 7.57
    4 -11 0 2037.73 8.23
    11 -4 0 2029.69 7.46
    -4 -7 0 1939.8 8.25
    -7 -4 0 1956.94 8.17
    -4 11 0 2056.42 7.65
    7 4 3 636.98 3.64
    4 7 -3 651.27 3.91
    -11 7 3 602.78 3.81
    11 -7 -3 619.6 3.72
    11 -4 3 623.38 3.13
    -7 11 3 631.92 3.76
    -11 4 -3 608.37 3.36
    4 -11 3 634.13 3.97
    -7 -4 -3 630.77 4.01
    -4 11 -3 636.09 3.68
    -4 -7 3 616.31 4.08
    7 -11 -3 588.1 3.84
    7 -11 -6 54.34 1.17
    4 7 -6 54.88 1.11
    -7 11 6 57.23 1.15
    -7 -4 -6 53.56 1.13
    4 -11 6 56.61 1.13
    7 4 6 58.51 1.05
    -4 -7 6 51.95 1.16
    -4 11 -6 56.57 1.03
    -11 7 9 844 5.18
    11 -7 -9 911.83 5.14
    4 7 -9 872.89 4.95
    -7 11 9 864.78 4.96
    -7 -4 -9 896.09 5.06
    7 4 9 883.71 4.6
    -4 -7 9 862.66 5.35
    7 -11 -9 852.46 4.97
    -11 7 12 49.5 1.25
    11 -7 -12 51.52 1.21
    7 -11 -12 50.81 1.19
    4 7 -12 51.65 1.18
    -7 11 12 50.71 1.19
    -4 -7 12 48.08 1.27
    -11 7 15 39.06 1.18
    11 -7 -15 41.39 1.14
    4 7 -15 38.65 1.07
    -8 -3 16 8.87 0.69
    -11 3 16 10 0.68
    3 -11 -16 9.51 0.59
    -3 11 16 9.7 0.58
    8 3 -16 10.65 0.64
    11 -3 -16 11.35 0.63
    -11 3 13 77.42 1.61
    -8 -3 13 76.56 1.65
    3 -11 -13 76.97 1.47
    -3 11 13 79.01 1.46
    8 3 -13 80.42 1.51
    11 -3 -13 78.07 1.49
    -11 3 10 123.74 1.97
    -3 11 10 123.55 1.71
    3 8 10 123.05 1.67
    3 -11 -10 121.16 1.77
    -8 -3 10 122.41 1.98
    -3 -8 -10 121.19 1.81
    11 -3 -10 128.01 1.83
    8 3 -7 135.7 1.81
    -3 11 7 137.54 1.77
    -3 -8 -7 131.21 1.83
    3 -11 -7 137.25 1.89
    3 8 7 135.47 1.66
    -8 -3 7 138.41 2.01
    -11 3 4 47.06 1.11
    8 -11 4 50.25 0.94
    -8 11 -4 49.07 0.86
    -3 -8 -4 45.75 1.08
    11 -3 -4 46.79 1.01
    3 8 4 46.39 0.99
    -3 -8 -1 5 0.42
    8 -11 1 5.81 0.38
    -11 8 -1 5.5 0.34
    3 -11 -1 5.21 0.42
    8 3 -1 5.66 0.4
    11 -8 1 6.05 0.33
    -8 11 -1 5.9 0.35
    -3 11 1 5.52 0.38
    -8 -3 1 5.29 0.44
    3 8 1 5.45 0.38
    3 8 -2 994.69 5.03
    8 3 2 992.17 4.78
    11 -3 2 1006.84 4.51
    8 -11 -2 956.38 5.04
    -8 11 2 1004.78 4.94
    -3 -8 2 994.65 5.32
    -8 -3 -2 990.35 5.24
    -3 11 -2 1046.36 5.02
    3 -11 2 914.19 5.05
    -11 3 -2 993.37 4.81
    3 8 -5 34.84 0.89
    -11 8 5 36.73 0.97
    11 -8 -5 37.19 0.94
    3 -11 5 35.8 0.95
    -8 -3 -5 33.81 0.88
    -3 -8 5 33.62 0.97
    -3 11 -5 35.88 0.84
    8 3 5 36.27 0.81
    -3 11 -8 29.42 0.78
    -11 8 8 28 0.9
    3 8 -8 29.33 0.84
    -8 11 8 28.71 0.88
    11 -8 -8 29.71 0.87
    8 -11 -8 28.1 0.88
    -8 -3 -8 30.55 0.88
    3 -11 8 29.8 0.9
    8 -11 -11 22.66 0.84
    -11 8 11 23.23 0.86
    3 8 -11 22.86 0.8
    -8 11 11 23.67 0.87
    11 -8 -11 23.9 0.84
    -3 -8 11 22.3 0.88
    11 -8 -14 28.26 0.95
    -8 11 14 27.15 0.93
    3 8 -14 27.35 0.91
    8 -11 -14 28.14 0.93
    -11 8 14 26.82 0.97
    -3 -8 14 27.07 1.03
    -9 -2 14 46.98 1.32
    -11 2 14 49.84 1.35
    -2 11 14 48.13 1.15
    9 2 -14 50.29 1.23
    11 -2 -14 51.86 1.25
    2 -11 -14 46.64 1.17
    -9 -2 11 20.02 0.86
    2 -11 -11 18.27 0.73
    -11 2 11 20.57 0.87
    -2 -9 -11 18.77 0.76
    -2 11 11 19.03 0.7
    2 9 11 18.55 0.69
    9 2 -11 20.73 0.79
    11 -2 -11 20.48 0.8
    -11 2 8 99.78 1.73
    9 2 -8 109.2 1.71
    -2 11 8 99.65 1.52
    -2 -9 -8 89.6 1.55
    11 -2 -8 106.63 1.66
    2 9 8 99.77 1.48
    -9 -2 8 98.48 1.72
    -2 -9 -5 55.67 1.22
    9 2 -5 58.14 1.17
    -2 11 5 57.18 1.1
    2 9 5 57.41 1.13
    2 -11 -5 55.71 1.19
    -9 -2 5 57.99 1.31
    -11 2 2 162.16 2.02
    11 -2 -2 158.94 1.82
    -11 9 -2 158.94 1.57
    9 2 -2 159.28 1.84
    9 -11 2 159.59 1.72
    -9 11 -2 158.18 1.64
    11 -9 2 152.97 1.49
    -9 -2 2 159.07 2.03
    2 -11 1 401.62 3.17
    9 -11 -1 401.95 2.95
    -11 9 1 424.32 2.97
    11 -2 1 426.1 2.87
    -9 11 1 434.14 2.96
    11 -9 -1 425.32 2.88
    -11 2 -1 424.04 3.09
    -2 -9 4 30.43 0.92
    9 2 4 31.03 0.75
    2 9 -4 30.49 0.81
    11 -2 4 29.54 0.67
    -11 9 4 30.2 0.85
    -9 11 4 31.45 0.84
    2 -11 4 29.8 0.89
    9 -11 -4 29.18 0.81
    11 -9 -4 30.09 0.82
    -9 -2 -4 31.71 0.86
    -11 2 -4 29.54 0.74
    -2 11 -4 30.89 0.79
    -2 11 -7 169.39 1.88
    2 9 -7 166.08 1.95
    -11 9 7 157.85 2.04
    9 -11 -7 169.72 2.04
    -9 11 7 164.26 2.01
    11 -9 -7 172.45 2.07
    -2 -9 7 163.05 2.14
    2 -11 7 165.25 2.12
    -2 11 -10 280.28 2.55
    9 -11 -10 277.41 2.79
    2 9 -10 274.67 2.62
    -11 9 10 274.45 2.91
    -9 11 10 273.4 2.79
    2 -11 10 277.51 2.82
    -11 9 13 15.79 0.75
    2 9 -13 16.04 0.69
    -9 11 13 16.49 0.77
    11 -9 -13 15.99 0.71
    9 -11 -13 15.46 0.71
    -2 -9 13 14.9 0.75
    -9 11 16 19.07 0.81
    9 -11 -16 20.45 0.81
    -10 -1 15 110.68 2
    -11 1 15 111.85 2
    10 1 -15 115.88 1.86
    11 -1 -15 119.2 1.87
    1 -11 -15 104.98 1.77
    -10 -1 12 435.04 3.92
    -11 1 12 441.51 3.87
    -1 -10 -12 434.13 3.59
    10 1 -12 453.19 3.67
    -1 11 12 422.61 3.29
    1 10 12 437.2 3.36
    1 -11 -12 418.21 3.48
    11 -1 -12 449.63 3.68
    -10 -1 9 33.14 1.06
    -11 1 9 33.55 1.05
    -1 11 9 34.33 0.91
    10 1 -9 34.59 0.99
    1 -11 -9 32.96 0.97
    11 -1 -9 36.07 0.99
    -11 1 6 189.96 2.34
    10 1 -6 204.67 2.28
    11 -1 -6 210.35 2.32
    1 -11 -6 177.96 2.16
    -1 11 6 186.93 2.04
    -1 -10 -6 178.1 2.18
    1 10 6 188.96 2.04
    -10 -1 6 192.31 2.37
    -11 1 3 215.41 2.43
    -10 11 -3 219.08 1.89
    11 -1 -3 220.06 2.24
    1 -11 -3 237.73 2.68
    10 -11 3 214.26 1.9
    1 10 3 233.48 2.4
    10 1 0 405.09 2.97
    -11 10 0 405.08 2.85
    11 -1 0 391.74 2.86
    -1 -10 0 385.52 3.22
    11 -10 0 401.28 2.79
    -10 -1 0 391.2 3.19
    1 10 0 380.66 2.92
    -11 1 0 381.89 3.12
    1 10 -3 114.56 1.55
    -11 1 -3 87.08 1.22
    10 1 3 114.72 1.44
    11 -1 3 93.53 1.17
    -11 10 3 118.88 1.64
    10 -11 -3 112.43 1.58
    -10 11 3 114.47 1.56
    11 -10 -3 112.57 1.56
    -1 -10 3 110.75 1.71
    -10 -1 -3 113.73 1.6
    -1 11 -6 114.65 1.55
    1 10 -6 119.7 1.64
    10 -11 -6 120.05 1.74
    -11 10 6 114.54 1.71
    -10 11 6 115.49 1.7
    11 -10 -6 123.74 1.81
    1 -11 6 108.85 1.73
    -1 -10 6 112.68 1.76
    -1 11 -9 657.08 4.09
    1 10 -9 662.93 4.15
    -10 11 9 655.03 4.41
    1 -11 9 637.82 4.52
    -1 -10 9 641.85 4.55
    10 -11 -9 664.07 4.39
    1 10 -12 113.33 1.6
    -11 10 12 134.75 2.02
    -10 11 12 135.58 2.02
    11 -10 -12 139.57 1.98
    -1 -10 12 100.4 1.6
    10 -11 -12 147.19 2.11
    -11 10 15 56.21 1.37
    -10 11 15 56.35 1.35
    11 -10 -15 57.05 1.3
    10 -11 -15 56.61 1.31
    -11 0 13 0.85 0.41
    0 -11 -13 0.12 0.29
    0 11 13 0.23 0.25
    -11 0 10 136.67 2.15
    0 -11 -10 137.7 1.98
    0 11 10 142.09 1.85
    11 0 -4 363.88 3.02
    0 -11 -4 338.09 3.13
    0 11 4 361.07 2.97
    -11 0 4 325.63 3.06
    11 -11 1 74.52 1.19
    -11 11 -1 73.96 1.17
    11 0 -1 71.57 1.23
    0 -11 -1 63.24 1.27
    -11 0 1 66.98 1.32
    0 11 1 69.73 1.23
    11 0 2 45.18 0.94
    -11 11 2 46.61 1.03
    0 -11 2 42.03 1.06
    11 -11 -2 45.48 1.01
    0 11 -2 44.47 0.98
    -11 0 -2 43.1 1.02
    11 -11 -5 106.22 1.61
    0 11 -5 105.62 1.51
    -11 11 5 103.44 1.61
    0 -11 5 102.27 1.68
    0 11 -8 240.39 2.37
    -11 11 8 244.33 2.64
    0 -11 8 236.7 2.65
    11 -11 -8 239.13 2.51
    0 11 -11 124.78 1.78
    -11 11 11 113.83 1.79
    11 -11 -11 126.69 1.92
    0 -11 11 115.23 1.89
    -11 11 14 47.4 1.24
    11 -11 -14 49.9 1.22
    6 6 0 2295.72 8.62
    -6 12 0 2316.46 8.44
    6 -12 0 2282.68 9.01
    -6 -6 0 2267.12 9.15
    12 -6 0 2311.46 8.19
    12 -6 -3 693 4.06
    -12 6 3 652.8 4.16
    6 6 -3 671.73 4.04
    -6 12 -3 693.06 3.79
    6 -12 3 694.66 4.17
    -6 -6 -3 676.54 4.37
    -6 -6 3 661.97 4.31
    6 6 3 686.88 3.97
    12 -6 -6 400.15 3.17
    -12 6 6 383.57 3.33
    6 6 -6 396.69 3.15
    -6 12 6 399.52 3.07
    6 -12 6 379.67 2.9
    -6 -6 -6 380.75 3.18
    -6 12 -6 398.89 2.77
    6 6 6 407.4 2.99
    -6 -6 6 379.19 3.35
    6 -12 -6 389.19 3.21
    6 -12 -9 13.06 0.64
    6 6 -9 13.86 0.63
    -6 12 9 12.99 0.61
    -6 -6 -9 13.18 0.65
    6 6 9 13.69 0.59
    -6 -6 9 12.5 0.69
    -12 6 12 79.9 1.62
    -6 12 12 78.74 1.45
    6 -12 -12 76.56 1.47
    12 -6 -15 17.14 0.79
    -12 6 15 16.29 0.82
    6 -12 -15 17.71 0.78
    -6 12 15 17.89 0.77
    5 -12 -16 31.05 1
    -5 12 16 30.93 0.98
    7 5 -16 31.53 1
    -7 -5 16 28.68 1.1
    -12 5 13 71.52 1.56
    -5 12 13 71.02 1.4
    7 5 -13 71.19 1.41
    5 -12 -13 68.87 1.4
    -7 -5 13 69 1.56
    12 -5 -13 72.15 1.44
    12 -5 -10 129 1.88
    -12 5 10 122.51 1.96
    5 -12 -10 125.1 1.85
    7 5 -10 122 1.79
    -5 12 10 124.97 1.78
    5 7 10 119.48 1.64
    -5 -7 -10 118.97 1.82
    -7 -5 10 120.02 1.97
    12 -5 -7 143 1.89
    -12 5 7 140.8 2.01
    5 -12 -7 131.21 1.86
    7 5 -7 140.26 1.87
    -5 12 7 136.83 1.78
    -5 -7 -7 137.12 1.95
    5 7 7 150.38 1.85
    -7 -5 7 130.62 1.98
    -12 5 4 463.83 3.56
    7 5 -4 464.07 3.39
    5 -12 -4 471.27 3.54
    -5 12 4 461.92 3.26
    -7 -5 4 460 3.62
    -12 7 -1 263.37 2.26
    7 5 -1 270.15 2.42
    7 -12 1 268.56 2.52
    -7 12 -1 274.02 2.3
    5 -12 -1 262.56 2.52
    -5 12 1 268.77 2.36
    -7 -5 1 260.14 2.61
    12 -7 1 258.95 2.07
    -12 5 -2 367.81 2.71
    7 5 2 388.62 2.86
    5 7 -2 378.32 2.91
    12 -7 -2 396.28 2.92
    -12 7 2 379.14 3
    7 -12 -2 347.09 2.94
    -7 12 2 387.25 2.89
    12 -5 2 373.73 2.52
    -7 -5 -2 378.82 3.15
    -5 -7 2 371.27 3.18
    5 -12 2 388 3.19
    5 7 -5 142.01 1.81
    -7 12 5 142.3 1.76
    5 -12 5 154.06 1.9
    -7 -5 -5 138.1 1.83
    -5 -7 5 143.78 2
    -5 12 -5 153 1.72
    7 5 5 149.6 1.72
    -12 7 8 93.38 1.64
    12 -7 -8 99.85 1.6
    5 7 -8 98.34 1.57
    -5 -7 8 90.97 1.66
    -12 7 11 15.62 0.75
    12 -7 -11 15.54 0.7
    5 7 -11 14.77 0.69
    -7 12 11 15.25 0.68
    7 -12 -11 16.19 0.71
    -5 -7 11 15.34 0.78
    12 -7 -14 47.86 1.21
    -12 7 14 45.12 1.25
    5 7 -14 45.15 1.16
    -12 4 14 16.95 0.82
    -4 12 14 16.92 0.72
    8 4 -14 17.49 0.75
    4 -12 -14 16 0.72
    12 -4 -14 18.15 0.78
    8 4 -11 0.65 0.28
    -8 -4 11 0.57 0.32
    -12 4 11 0.66 0.36
    -4 12 11 0.31 0.28
    4 -12 -11 0.53 0.32
    12 -4 -11 0.55 0.31
    -12 4 8 144.06 2.08
    8 4 -8 146.48 1.94
    4 -12 -8 144.24 1.94
    -4 12 8 143.56 1.86
    4 8 8 143.56 1.81
    -8 -4 8 142.73 2.07
    -4 -8 -5 239.36 2.52
    -12 4 5 255.32 2.65
    4 -12 -5 248.88 2.58
    8 4 -5 267.66 2.54
    -4 12 5 258.64 2.41
    4 8 5 258.44 2.36
    12 -4 -5 269.43 2.55
    -8 -4 5 248.38 2.69
    -12 4 2 74.22 1.35
    4 -12 -2 75.5 1.37
    -4 12 2 76.44 1.26
    12 -4 -2 77.37 1.26
    -4 -8 -2 75.57 1.4
    4 8 2 73.3 1.24
    -12 4 -1 544.15 3.59
    4 8 -1 555.32 3.62
    8 4 1 555.86 3.51
    -12 8 1 543.49 3.55
    12 -8 -1 545.38 3.38
    8 -12 -1 533.55 3.63
    -8 12 1 569 3.51
    12 -4 1 560.41 3.33
    4 -12 1 554.89 3.94
    -4 -8 1 550.52 3.96
    -8 -4 -1 534.6 3.8
    4 8 -4 94.42 1.46
    -12 8 4 96.22 1.56
    12 -8 -4 94.57 1.48
    8 -12 -4 92.11 1.48
    -8 12 4 94.11 1.44
    -8 -4 -4 96.6 1.55
    -4 -8 4 91.82 1.57
    -4 12 -4 96.43 1.41
    8 4 4 95.28 1.37
    -12 8 7 118.52 1.83
    4 8 -7 116.48 1.66
    12 -8 -7 123.43 1.78
    -8 12 7 122.6 1.74
    -8 -4 -7 112.52 1.67
    4 -12 7 114.38 1.69
    8 -12 -7 119.83 1.76
    8 4 7 115.71 1.5
    -4 -8 7 108.13 1.79
    -4 12 -7 117.15 1.55
    -12 8 10 299.04 3.02
    4 8 -10 315 2.9
    12 -8 -10 322.33 2.99
    -8 12 10 308.62 2.9
    8 -12 -10 317.39 2.98
    -4 -8 10 297.48 3.09
    8 -12 -13 74.05 1.46
    -12 8 13 73.5 1.57
    12 -8 -13 78.59 1.51
    4 8 -13 75.4 1.45
    -8 12 13 73.67 1.49
    -4 -8 13 73.13 1.59
    -12 3 15 2.2 0.45
    3 -12 -15 2.16 0.37
    -3 12 15 2.29 0.36
    9 3 -15 2.67 0.4
    12 -3 -15 2.56 0.4
    -9 -3 15 2.33 0.42
    -12 3 12 161.23 2.34
    3 -12 -12 155.17 2.07
    -3 -9 -12 156.01 2.14
    -3 12 12 172.29 2.12
    9 3 -12 173.88 2.24
    3 9 12 150.3 1.95
    12 -3 -12 173.58 2.24
    -9 -3 12 165.1 2.33
    -12 3 9 143.86 2.14
    9 3 -9 145.99 1.97
    -3 12 9 137.76 1.83
    -3 -9 -9 130.35 1.89
    3 9 9 139.54 1.77
    12 -3 -9 149.95 2.01
    3 -12 -9 138.85 1.94
    -9 -3 9 139.63 2.11
    -12 3 6 114.52 1.81
    9 3 -6 119 1.7
    -3 12 6 112.7 1.6
    3 -12 -6 110.77 1.71
    12 -3 -6 121.01 1.74
    -9 -3 6 117.64 1.87
    -12 3 3 122.39 1.82
    9 3 -3 123.25 1.68
    9 -12 3 123.07 1.55
    -9 12 -3 122.79 1.48
    3 -12 -3 115.39 1.72
    12 -3 -3 123.64 1.68
    -3 12 3 121.48 1.61
    -3 -9 -3 109.92 1.72
    3 9 3 115.69 1.59
    -9 -3 3 121.53 1.87
    9 3 0 187.15 1.85
    -12 9 0 221.73 2.09
    12 -9 0 225.09 2.01
    -9 12 0 226.25 2.08
    12 -3 0 234.73 2.2
    9 -12 0 221.38 2.2
    3 -12 0 214.12 2.34
    -3 -9 0 211.38 2.38
    -3 12 0 224.81 2.18
    -9 -3 0 170.05 1.89
    3 9 0 216.77 2.16
    -12 3 0 216.05 2.27
    9 -12 -3 107.66 1.59
    9 3 3 118.31 1.52
    3 9 -3 117.79 1.6
    -12 9 3 118.94 1.69
    -9 12 3 111.97 1.56
    12 -9 -3 118.1 1.61
    -9 -3 -3 114.86 1.69
    -3 -9 3 106.95 1.67
    -3 12 -3 113.97 1.55
    3 -12 3 111.28 1.7
    3 9 -6 39.63 0.97
    -12 9 6 38.33 1.03
    -9 12 6 38.58 0.97
    12 -9 -6 38.91 1
    -9 -3 -6 38.12 0.97
    9 -12 -6 37.89 0.97
    -3 -9 6 36.44 1.02
    9 3 6 38.87 0.88
    3 9 -9 65.7 1.19
    -12 9 9 76.12 1.49
    9 -12 -9 72.02 1.4
    -9 12 9 78.13 1.44
    12 -9 -9 82.15 1.47
    -3 -9 9 57.11 1.19
    9 -12 -12 19.89 0.79
    -3 -9 12 18.84 0.82
    -12 9 12 19.15 0.82
    3 9 -12 19.25 0.76
    -9 12 12 19.78 0.79
    12 -9 -12 20.85 0.81
    -12 9 15 25 0.97
    12 -9 -15 25.56 0.92
    9 -12 -15 25.66 0.91
    2 -12 -16 0.35 0.3
    -2 12 16 0.57 0.29
    -2 -10 -13 53.57 1.28
    2 -12 -13 52.25 1.26
    -2 12 13 55.01 1.24
    2 10 13 53.6 1.18
    2 -12 -10 10.69 0.59
    -12 2 10 11.74 0.69
    12 -2 -10 12.24 0.63
    10 2 -10 13.4 0.66
    -2 12 10 11.84 0.58
    -2 -10 -10 10.83 0.63
    2 10 10 12.02 0.58
    -10 -2 10 11.45 0.67
    -12 2 7 49.1 1.23
    -2 -10 -7 46.48 1.15
    10 2 -7 51.62 1.16
    2 10 7 51.69 1.09
    -2 12 7 48.69 1.07
    2 -12 -7 46.13 1.13
    -10 -2 7 50.07 1.25
    -12 2 4 293.46 2.91
    10 2 -4 285.53 2.61
    12 -2 -4 300.66 2.7
    -2 -10 -4 251.46 2.55
    2 -12 -4 258 2.63
    -2 12 4 275.72 2.49
    2 10 4 268.81 2.43
    -10 -2 4 283.61 2.87
    -12 10 -1 339.98 2.57
    -10 12 -1 340.69 2.6
    12 -2 -1 352.36 2.8
    12 -10 1 338.04 2.51
    2 -12 -1 323.8 2.96
    -2 12 1 350.21 2.82
    2 10 1 332.6 2.74
    -12 2 1 333.36 2.98
    10 -12 1 350.62 2.72
    2 10 -2 1899.68 7.71
    10 2 2 1986.14 7.74
    -12 10 2 1977.92 7.96
    -10 12 2 2021.01 7.93
    12 -10 -2 1947.59 7.73
    10 -12 -2 1996.14 7.98
    2 -12 2 1937.66 8.39
    -2 -10 2 1885.01 8.35
    -10 -2 -2 1906.75 8.14
    -2 12 -2 1955.35 7.8
    -12 10 5 9.73 0.54
    -10 12 5 9.59 0.54
    10 -12 -5 9.34 0.54
    12 -10 -5 9.94 0.53
    2 -12 5 8.39 0.53
    -10 -2 -5 9.25 0.54
    -2 12 -5 9.1 0.47
    10 2 5 9.04 0.45
    -2 12 -8 12.95 0.57
    10 -12 -8 13.33 0.65
    -12 10 8 12.55 0.64
    -10 12 8 12.95 0.64
    12 -10 -8 12.89 0.63
    2 -12 8 12.71 0.65
    2 10 -11 34.86 0.95
    -12 10 11 36.82 1.09
    -10 12 11 35.44 1.02
    12 -10 -11 38.7 1.07
    -2 -10 11 32.98 1.03
    10 -12 -11 37.33 1.03
    -12 10 14 9.38 0.62
    -10 12 14 8.99 0.59
    12 -10 -14 9.5 0.6
    10 -12 -14 10.28 0.63
    -11 -1 14 116.89 2.02
    -12 1 14 121.1 2.08
    1 -12 -14 113.57 1.84
    -1 -11 -14 108.28 1.8
    -1 12 14 116.8 1.78
    1 11 14 107.6 1.7
    11 1 -14 124.35 1.92
    12 -1 -14 127.94 1.97
    -11 -1 11 285.04 3.13
    -12 1 11 296.11 3.2
    1 -12 -11 266.64 2.78
    -1 12 11 289.28 2.73
    11 1 -11 306.93 3
    12 -1 -11 317.66 3.1
    1 -12 -8 112.61 1.77
    -1 12 8 113.91 1.64
    -1 -11 -8 113.59 1.81
    1 11 8 115.72 1.63
    -11 -1 8 113.37 1.91
    -12 1 5 229.31 2.62
    11 1 -5 241.13 2.46
    12 -1 -5 246.75 2.5
    -1 -11 -5 220.14 2.5
    1 11 5 227.17 2.26
    -11 -1 5 241.07 2.7
    1 -12 -2 42.16 1.08
    -1 -11 -2 41.12 1.07
    -1 12 2 45.12 1.01
    1 11 2 42.29 0.97
    -11 -1 2 42.71 1.09
    11 1 1 177.73 1.94
    -12 11 1 197.12 2.1
    12 -1 1 183.53 1.95
    11 -12 -1 181.82 2
    -11 12 1 183.25 1.97
    1 -12 1 173.27 2.17
    -1 -11 1 160.99 2.09
    -12 1 -1 177.49 2.12
    12 -11 -1 183.71 1.96
    -1 12 -1 176.94 1.98
    -11 -1 -1 173.7 2.11
    1 11 -1 176.53 1.97
    1 11 -4 39.72 0.94
    11 1 4 42.19 0.92
    11 -12 -4 47.64 1.09
    -12 11 4 50.55 1.25
    -11 12 4 54.32 1.15
    1 -12 4 39.28 1.04
    -1 -11 4 39.35 1.06
    12 -11 -4 41.54 1.02
    -11 -1 -4 38.85 0.97
    -1 12 -4 40.02 0.94
    -1 12 -7 86.4 1.41
    1 -12 7 86.71 1.6
    1 11 -10 547.88 3.83
    -1 -11 10 522.81 4.16
    11 -12 -13 37.77 1.1
    -12 11 13 38.21 1.14
    -11 12 13 35.52 1.04
    12 -11 -13 39.84 1.11
    -12 0 12 54.98 1.41
    0 12 12 54.47 1.18
    12 0 -12 57.06 1.3
    0 -12 -9 0.06 0.27
    0 12 9 0.06 0.23
    -12 0 6 1.41 0.37
    12 0 -6 1.72 0.33
    0 12 6 1.27 0.29
    0 -12 -6 1.26 0.34
    12 0 -3 37.24 0.95
    -12 0 3 37.01 1.06
    12 -12 0 0.38 0.22
    -12 0 0 0.3 0.27
    0 12 0 0.4 0.25
    -12 12 0 0.49 0.23
    12 0 0 0.34 0.22
    0 -12 0 0.41 0.3
    12 -12 -3 198.28 2.2
    -12 12 3 198.24 2.21
    0 -12 3 183.9 2.29
    0 12 -3 186.13 2.06
    -12 12 6 531 3.92
    12 -12 -6 518.84 3.79
    -12 12 9 199.73 2.43
    0 -12 9 197.93 2.43
    13 -6 -14 62.92 1.36
    -13 6 14 60.48 1.46
    7 6 -14 60.28 1.3
    -6 13 14 59.88 1.3
    6 -13 -14 58.73 1.31
    -7 -6 14 56.47 1.43
    13 -6 -11 65.84 1.39
    -13 6 11 61.35 1.43
    7 6 -11 62 1.32
    -6 13 11 62.92 1.3
    6 -13 -11 59.21 1.29
    -7 -6 11 57.15 1.38
    13 -6 -8 73.63 1.41
    -13 6 8 68.74 1.46
    7 6 -8 71.19 1.35
    6 -13 -8 70.43 1.39
    -6 13 8 69.8 1.31
    -6 -7 -8 67.46 1.38
    6 7 8 65.96 1.21
    -7 -6 8 68.57 1.48
    6 -13 -5 23.65 0.82
    -13 6 5 23.36 0.83
    7 6 -5 23.6 0.77
    -6 13 5 24.69 0.79
    7 -13 5 23.83 0.76
    -6 -7 -5 22.73 0.8
    -7 13 -5 23.92 0.68
    6 7 5 24.35 0.73
    -7 -6 5 22.68 0.83
    13 -6 -5 24.49 0.79
    -13 6 2 899.25 5.1
    7 6 -2 900.89 4.83
    6 -13 -2 889.51 5.09
    7 -13 2 905.21 4.99
    -7 13 -2 920.38 4.63
    -6 -7 -2 877.24 5.21
    -6 13 2 918.7 4.79
    -7 -6 2 858.68 5.22
    13 -6 -2 923.12 4.81
    6 7 2 884.16 4.74
    7 6 1 24.14 0.74
    6 7 -1 23.7 0.73
    -13 7 1 24.47 0.79
    6 -13 1 23.57 0.79
    -6 13 -1 24.54 0.72
    -6 -7 1 22.72 0.8
    -7 -6 -1 23.2 0.83
    13 -7 -1 24.9 0.72
    6 -13 4 570.4 3.98
    6 7 -4 542.19 3.69
    7 -13 -4 533.21 3.81
    -7 13 4 527.32 3.58
    -7 -6 -4 514.86 3.81
    -6 13 -4 610.73 3.78
    -6 -7 4 497.09 3.85
    7 6 4 549.85 3.56
    13 -7 -7 246.62 2.53
    -13 7 7 240.17 2.67
    6 7 -7 241.18 2.48
    7 -13 -7 236.6 2.5
    -7 13 7 245.34 2.45
    7 6 7 228.68 2.21
    -6 -7 7 231.16 2.65
    13 -7 -10 164.07 2.12
    -13 7 10 160.77 2.26
    6 7 -10 162.27 2.07
    6 7 -13 48.87 1.18
    -6 -7 13 50.01 1.34
    6 7 -16 25.62 0.92
    -8 -5 15 1.76 0.43
    -5 13 15 1.71 0.35
    8 5 -15 2.13 0.37
    5 -13 -15 1.93 0.37
    -13 5 12 67.49 1.52
    8 5 -12 67.09 1.37
    -5 13 12 65.6 1.35
    5 -13 -12 64.38 1.37
    13 -5 -12 70.04 1.44
    -8 -5 12 67.78 1.55
    -13 5 9 37.19 1.1
    8 5 -9 39.02 1.03
    -5 13 9 35.36 0.94
    5 -13 -9 38.09 1.04
    -5 -8 -9 34.84 1.02
    5 8 9 36.73 0.93
    13 -5 -9 38.53 1.05
    -8 -5 9 36.05 1.1
    5 8 6 82.24 1.35
    13 -5 -6 82.18 1.46
    -13 5 3 68.91 1.37
    8 5 -3 67.11 1.24
    8 -13 3 68.64 1.28
    -8 13 -3 68.83 1.14
    13 -5 -3 68.51 1.26
    -8 -5 3 64.63 1.34
    5 8 3 66.49 1.21
    8 -13 0 771.37 4.57
    5 8 0 782.85 4.44
    -13 5 0 802.63 4.69
    13 -8 0 809.39 4.25
    8 5 0 798.56 4.46
    -13 8 0 779.06 4.39
    -8 13 0 798.37 4.37
    13 -5 0 826.14 4.38
    -5 13 0 797.64 4.43
    5 -13 0 800.26 4.83
    -5 -8 0 762.94 4.84
    -8 -5 0 759.65 4.78
    8 5 3 287.26 2.47
    5 8 -3 278.69 2.54
    13 -8 -3 293.77 2.63
    -13 8 3 294.45 2.77
    -8 13 3 290.68 2.55
    5 -13 3 290.41 2.75
    -5 13 -3 296.61 2.56
    -8 -5 -3 277.06 2.73
    -5 -8 3 282.61 2.84
    8 -13 -3 281.09 2.67
    8 -13 -6 54.73 1.21
    -13 8 6 55.83 1.27
    13 -8 -6 57.27 1.21
    -8 13 6 55.74 1.17
    5 -13 6 53.04 1.16
    -5 13 -6 57.96 1.11
    -13 8 9 9.91 0.61
    13 -8 -9 9.84 0.57
    5 8 -9 9.81 0.55
    -8 13 9 9.02 0.55
    8 -13 -9 8.98 0.56
    -5 -8 9 8.86 0.6
    13 -8 -12 40.95 1.12
    -13 8 12 38.17 1.16
    5 8 -12 39.47 1.06
    8 -13 -12 36.9 1.06
    -8 13 12 36.96 1.04
    -5 -8 12 36.24 1.13
    5 8 -15 64.6 1.38
    -5 -8 15 56.21 1.45
    -13 4 13 44.27 1.25
    -4 13 13 46.5 1.13
    9 4 -10 2.38 0.37
    -4 13 10 1.84 0.33
    4 9 10 1.59 0.3
    -4 -9 -10 1.64 0.34
    4 -13 -10 1.39 0.32
    -9 -4 10 1.85 0.39
    9 4 -7 104.13 1.64
    -4 13 7 103.96 1.58
    -4 -9 -7 101.4 1.69
    4 9 7 103.92 1.52
    4 -13 -7 107.13 1.71
    -9 -4 7 104.81 1.79
    -13 4 4 8.16 0.54
    9 4 -4 8.51 0.49
    4 -13 -4 8.14 0.53
    -4 13 4 8.13 0.48
    -4 -9 -4 7.76 0.51
    13 -4 -4 8.46 0.5
    4 9 4 8.74 0.49
    -9 -4 4 7.64 0.52
    -13 4 1 285.23 2.76
    9 -13 1 289.55 2.58
    -9 13 -1 292.72 2.44
    13 -4 -1 294.96 2.54
    4 -13 -1 278.01 2.73
    -4 13 1 284.7 2.5
    -4 -9 -1 272.04 2.71
    4 9 1 287.92 2.56
    4 9 -2 167.15 1.96
    -13 9 2 157.6 1.95
    13 -9 -2 167.56 1.92
    4 -13 2 153.67 1.97
    -4 -9 2 158 2.11
    4 9 -5 6.19 0.44
    -13 9 5 6.03 0.48
    13 -9 -5 6.17 0.45
    -9 13 5 6 0.44
    4 -13 5 6 0.47
    -9 -4 -5 6.6 0.48
    -4 -9 5 4.94 0.47
    -4 13 -5 5.69 0.41
    9 4 5 5.95 0.4
    9 -13 -5 5.95 0.45
    -13 9 8 206.89 2.55
    -9 13 8 211.67 2.34
    9 -13 -8 210.05 2.38
    -13 9 11 16.69 0.78
    9 -13 -11 16.36 0.71
    13 -9 -11 16.49 0.72
    -9 13 11 15.84 0.71
    -13 9 14 26.74 0.99
    13 -9 -14 27.77 0.96
    4 9 -14 27.08 0.91
    -9 13 14 27.04 0.93
    -4 -9 14 23.66 0.96
    9 -13 -14 26.59 0.91
    -13 3 14 79.03 1.68
    -3 13 14 78.68 1.46
    3 -13 -14 77.16 1.5
    -13 3 11 103.75 1.88
    10 3 -11 107.54 1.74
    -3 13 11 97.06 1.54
    -3 -10 -11 100.48 1.72
    3 10 11 101.51 1.58
    13 -3 -11 110.37 1.79
    -10 -3 11 102.76 1.85
    3 10 8 12.44 0.57
    -13 3 8 12.53 0.69
    3 -13 -8 12.41 0.63
    10 3 -8 12.41 0.62
    -3 13 8 12.6 0.58
    -3 -10 -8 11.82 0.63
    13 -3 -8 13.67 0.64
    -10 -3 8 12.78 0.71
    -13 3 5 254.73 2.78
    -3 13 5 252.28 2.46
    -13 3 2 40.39 1.07
    -3 13 2 39.62 0.93
    10 3 -2 41.9 1
    -10 13 -2 41.99 0.91
    13 -3 -2 42.1 0.99
    3 -13 -2 38.01 1.02
    -3 -10 -2 36.3 1.02
    3 10 2 40.3 0.97
    -10 -3 2 38.44 1.06
    10 -13 -1 172.86 2.03
    10 3 1 171.75 1.92
    -13 10 1 167.41 2
    13 -3 1 172.2 1.88
    13 -10 -1 168.8 1.89
    -10 13 1 178.08 1.98
    3 -13 1 162.62 2.08
    -3 -10 1 161.97 2.11
    -3 13 -1 171.58 1.95
    -10 -3 -1 162.38 2.09
    -13 3 -1 168.03 2.06
    3 10 -1 168.92 1.95
    13 -10 -4 0.31 0.24
    -3 13 -4 0.41 0.24
    10 -13 -4 0.35 0.25
    10 3 4 0.44 0.21
    -13 10 4 0.42 0.27
    3 10 -4 0.28 0.23
    -10 13 4 0.36 0.24
    3 -13 4 0.36 0.27
    -10 -3 -4 0.46 0.28
    -3 -10 4 0.24 0.28
    3 10 -7 156.75 1.95
    -10 13 7 156.91 2.01
    10 -13 -7 154.79 2.04
    3 -13 7 157.59 2.12
    -3 13 -7 155.8 1.89
    10 -13 -10 256.37 2.7
    3 10 -10 241.47 2.52
    -13 10 10 238.72 2.71
    -10 13 10 258.51 2.73
    13 -10 -10 256.85 2.71
    -3 -10 10 229.7 2.67
    -13 10 13 23.55 0.94
    3 10 -13 22.56 0.83
    -10 13 13 22.19 0.85
    13 -10 -13 24.34 0.9
    10 -13 -13 22.06 0.83
    -13 2 12 717.31 5.11
    -2 -11 -12 647.66 4.59
    -2 13 12 688.97 4.41
    11 2 -12 771.27 4.92
    2 11 12 702.23 4.5
    13 -2 -12 748.56 4.86
    2 -13 -12 666.21 4.61
    -11 -2 12 705.24 5.06
    -2 -11 -9 26.39 0.91
    2 -13 -9 25.7 0.88
    11 2 -9 28.43 0.91
    -2 13 9 27.64 0.84
    2 11 9 27.49 0.83
    -11 -2 9 27.81 0.99
    -13 2 6 9.79 0.61
    11 2 -6 9.26 0.55
    2 -13 -6 9.53 0.59
    13 -2 -6 10.52 0.57
    -2 13 6 10.13 0.54
    -2 -11 -6 9.63 0.58
    2 11 6 9.53 0.5
    -13 2 3 79.08 1.54
    11 2 -3 82.58 1.41
    -11 -2 3 80.35 1.54
    11 2 0 105.59 1.53
    13 -2 0 108.8 1.54
    -11 13 0 108.15 1.51
    11 -13 0 109.17 1.55
    -2 -11 0 96.87 1.64
    -11 -2 0 99.19 1.64
    2 11 0 103.23 1.53
    -13 2 0 104.45 1.69
    11 2 3 354.51 2.8
    -11 13 3 351.57 2.94
    11 -13 -3 351.42 3.01
    2 11 -6 56.95 1.18
    -13 11 6 54.06 1.24
    11 -13 -6 53.93 1.21
    13 -11 -6 54.22 1.21
    2 -13 6 52.11 1.22
    -2 -11 6 53.04 1.24
    -2 13 -6 55.36 1.13
    -13 11 9 748.45 5.07
    -2 -11 9 740.77 4.99
    2 11 -12 31.82 0.94
    -11 13 12 33.13 1.05
    11 -13 -12 32.94 1
    -12 -1 13 23.31 0.98
    -13 1 13 22.91 0.96
    -1 -12 -13 21.59 0.84
    -1 13 13 22.49 0.79
    1 12 13 22.61 0.8
    12 1 -13 25.11 0.9
    1 -13 -13 22.7 0.86
    13 -1 -13 26.49 0.95
    13 -1 -10 6.33 0.51
    -13 1 10 5.95 0.56
    12 1 -10 6.12 0.49
    -1 13 10 5.75 0.46
    -1 -12 -10 5.4 0.48
    1 12 10 6.42 0.46
    1 -13 -10 5.55 0.5
    -12 -1 10 5.52 0.52
    -13 1 7 12.47 0.69
    12 1 -7 13.13 0.64
    13 -1 -7 13.57 0.64
    1 -13 -7 12.25 0.64
    -1 -12 -7 12.1 0.65
    -1 13 7 12.48 0.58
    1 12 7 13.18 0.59
    -12 -1 7 12.66 0.7
    13 -1 -4 20.06 0.74
    1 -13 -4 17.66 0.74
    -1 -12 -4 19.29 0.8
    -1 13 4 17.86 0.67
    1 12 4 19.88 0.73
    -13 1 4 18.65 0.79
    12 1 -1 46.93 1.05
    13 -1 -1 46.72 1.05
    1 -13 -1 44.42 1.12
    -1 -12 -1 45.1 1.13
    -1 13 1 47.26 1.05
    1 12 1 46.86 1.05
    -12 -1 1 44.79 1.15
    -13 1 1 45.34 1.14
    12 -13 -2 301.76 2.74
    -13 12 2 307.54 2.8
    -12 13 2 306.51 2.75
    1 12 -2 299.94 2.67
    1 12 -5 147.99 1.87
    12 -13 -5 151.63 2
    1 -13 5 146.77 2.05
    -1 -12 5 152.99 2.13
    -1 13 -5 154.67 1.9
    -1 13 -8 169.27 2.02
    1 12 -8 172.46 2.08
    -13 12 8 170.18 2.21
    -12 13 8 176.75 2.25
    13 -12 -8 171.96 2.16
    1 -13 8 165.65 2.26
    -1 -12 8 171.11 2.31
    12 -13 -8 167.72 2.16
    1 12 -11 30.6 0.91
    -13 12 11 31.78 1.03
    -12 13 11 32.41 1.02
    13 -12 -11 32.62 1
    12 -13 -11 34.58 1.06
    -1 -12 11 28.71 1.01
    -13 0 11 118.81 2.06
    13 0 -11 125.07 1.92
    0 -13 -8 41.36 1.12
    0 13 8 43.06 1.04
    -13 0 8 42.17 1.21
    13 0 -5 19.64 0.76
    0 -13 -5 17.59 0.76
    0 13 5 19.03 0.69
    -13 0 5 19.63 0.86
    0 -13 -2 68.29 1.4
    0 13 2 71.82 1.31
    -13 0 2 68.7 1.43
    0 -13 1 278.32 2.88
    0 13 -1 282.21 2.62
    -13 13 4 18.47 0.75
    0 -13 4 18.07 0.79
    13 -13 -4 17.6 0.72
    0 13 -4 17.82 0.69
    0 13 -7 37.07 0.95
    0 -13 7 35.96 1.08
    13 -13 -7 39.36 1.07
    -13 13 10 158.58 2.15
    13 -13 -10 183.75 2.32
    7 7 0 367.22 2.98
    7 -14 0 385.18 3.27
    -7 14 0 381.31 2.92
    -7 -7 0 360.03 3.29
    -7 14 3 206.94 2.21
    -7 14 -3 203.98 2.08
    -7 -7 -3 189.34 2.27
    7 -14 -3 197.37 2.31
    7 7 3 212.88 2.19
    14 -7 -6 127.8 1.84
    -14 7 6 119.01 1.88
    7 7 -6 122.01 1.74
    -7 14 6 125.38 1.72
    -7 -7 -6 115.02 1.8
    7 7 6 120.1 1.64
    7 -14 -6 123.24 1.81
    -7 -7 6 113.95 1.84
    14 -7 -9 75.37 1.45
    7 -14 -9 70.08 1.4
    -14 7 9 69.86 1.48
    7 7 -9 75.43 1.42
    -7 14 9 70.21 1.37
    -7 -7 9 67.65 1.49
    -7 14 12 84.49 1.53
    7 -14 -12 83.19 1.55
    -14 6 13 2.19 0.44
    8 6 -13 2.01 0.35
    -6 14 13 1.83 0.34
    6 -14 -13 1.81 0.35
    -8 -6 13 1.74 0.39
    14 -6 -13 2.3 0.38
    -14 6 10 12.79 0.71
    6 -14 -10 10.87 0.61
    8 6 -10 12.27 0.63
    -6 14 10 12.03 0.61
    -8 -6 10 12.54 0.71
    14 -6 -10 12.22 0.63
    6 -14 -7 56.02 1.25
    -14 6 7 55.78 1.32
    8 6 -7 54.76 1.2
    -6 14 7 54.51 1.16
    -8 -6 7 53.32 1.31
    14 -6 -7 57.18 1.24
    -14 6 4 28.32 0.92
    8 6 -4 30.78 0.88
    -6 -8 -4 27.95 0.92
    14 -6 -4 30.71 0.88
    -8 -6 4 28.32 0.94
    6 8 4 31.7 0.87
    6 8 1 524.6 3.54
    -14 6 1 525.68 3.79
    8 6 -1 529.86 3.65
    -6 14 1 554.84 3.67
    6 -14 -1 532.99 3.93
    14 -6 -1 543.77 3.57
    -6 -8 -1 503.38 3.87
    -8 -6 1 495.16 3.87
    14 -8 -2 258.97 2.44
    8 6 2 254.58 2.39
    -14 8 2 247.97 2.53
    -8 14 2 254.85 2.4
    6 -14 2 254.79 2.61
    -6 14 -2 250.26 2.34
    -8 -6 -2 246.82 2.65
    8 -14 -2 252.04 2.56
    14 -8 -5 118.22 1.72
    -14 8 5 119.41 1.85
    6 8 -5 119.76 1.71
    -8 14 5 112.38 1.63
    8 -14 -5 114.08 1.75
    -8 -6 -5 108.71 1.73
    -6 -8 5 113.63 1.83
    8 6 5 114.53 1.64
    14 -8 -8 319.74 2.98
    -14 8 8 325.91 3.21
    6 8 -8 306.75 2.83
    -8 14 8 303.61 2.83
    -6 -8 8 293.72 3.04
    8 -14 -8 316.76 2.99
    14 -8 -11 77.64 1.49
    -14 8 11 72.54 1.57
    6 8 -11 74.03 1.42
    -8 14 11 72.87 1.43
    8 -14 -11 71.1 1.44
    -6 -8 11 68.08 1.51
    6 8 -14 61.51 1.33
    -6 -8 14 56.9 1.44
    -14 5 11 94.79 1.79
    5 -14 -11 90.29 1.62
    9 5 -11 96.01 1.65
    -5 14 11 93.12 1.57
    14 -5 -11 98.11 1.68
    -9 -5 11 93.61 1.77
    -5 -9 -8 138.99 1.98
    5 9 8 142.25 1.81
    -14 5 5 5.99 0.52
    9 5 -5 6.52 0.46
    5 -14 -5 6.25 0.49
    -5 14 5 6.45 0.46
    14 -5 -5 6.52 0.48
    -9 -5 5 6.04 0.49
    -14 5 2 374.98 3.29
    9 5 -2 378.05 3.03
    -9 14 -2 402.31 2.96
    5 -14 -2 376.34 3.23
    -5 14 2 377.5 2.95
    14 -5 -2 395.86 3.11
    -9 -5 2 355.43 3.2
    9 -14 2 393.8 3.15
    9 -14 -1 48.08 1.11
    9 5 1 50.84 1.08
    -9 14 1 51.1 1.07
    5 -14 1 47.14 1.13
    -5 14 -1 46.54 1
    -9 -5 -1 46.73 1.15
    5 9 -4 50.25 1.1
    -14 9 4 48.73 1.19
    14 -9 -4 51.23 1.14
    9 -14 -4 46.67 1.11
    -9 14 4 50.77 1.13
    5 -14 4 46.17 1.1
    -9 -5 -4 46.45 1.16
    -5 -9 4 49.31 1.22
    9 5 4 48.93 1.05
    5 9 -7 2.56 0.35
    -14 9 7 2.94 0.42
    14 -9 -7 2.63 0.37
    -9 14 7 2.29 0.35
    9 -14 -7 2.5 0.37
    -5 -9 7 1.88 0.38
    -14 9 10 296.29 3.08
    14 -9 -10 310.64 2.99
    5 9 -10 278.81 2.76
    -9 14 10 284.78 2.81
    9 -14 -10 280.44 2.83
    -5 -9 10 268.36 2.95
    14 -9 -13 33.7 1.03
    -14 9 13 31.18 1.05
    9 -14 -13 31.11 0.98
    5 9 -13 31.85 0.97
    -9 14 13 32.59 1.01
    -5 -9 13 28.83 1.03
    -14 4 12 111.65 1.99
    10 4 -12 113.03 1.79
    -4 14 12 108.96 1.72
    14 -4 -12 115.89 1.83
    -10 -4 12 107.24 1.91
    -14 4 9 42.29 1.24
    4 -14 -9 42.39 1.11
    10 4 -9 45.39 1.12
    -4 14 9 43.59 1.05
    -4 -10 -9 41.43 1.1
    4 10 9 43.67 1.03
    14 -4 -9 47.2 1.16
    -10 -4 9 43.27 1.22
    -14 4 6 40.26 1.13
    10 4 -6 39.79 1.04
    4 -14 -6 39.42 1.06
    -4 14 6 40.33 0.99
    -4 -10 -6 39.77 1.12
    14 -4 -6 42.63 1.07
    4 10 6 43.09 1.05
    -10 -4 6 41.06 1.17
    -14 4 3 113.09 1.8
    4 -14 -3 116.13 1.78
    -4 14 3 115.35 1.62
    -4 -10 -3 112.61 1.8
    4 10 3 115.43 1.64
    10 4 0 63.6 1.2
    4 -14 0 60.6 1.3
    -4 14 0 62.13 1.16
    -4 -10 0 61.64 1.35
    -10 -4 0 59.92 1.32
    4 10 0 61.42 1.21
    10 4 3 146.84 1.8
    10 -14 -3 143.76 1.94
    4 10 -3 144.48 1.88
    -14 10 3 142.64 1.93
    14 -10 -3 145.52 1.88
    -10 14 3 145.92 1.86
    -10 -4 -3 148.67 2.04
    -4 -10 3 141.82 2.06
    -4 14 -3 141.18 1.75
    4 10 -6 68.21 1.28
    -10 14 6 71.36 1.35
    10 -14 -6 68.87 1.35
    4 -14 6 68.94 1.42
    -4 -10 6 69.32 1.44
    -4 14 -6 69.7 1.28
    4 10 -9 4.84 0.43
    10 -14 -9 4.96 0.45
    -10 14 9 4.82 0.43
    -4 -10 9 4.9 0.49
    10 -14 -12 2.33 0.37
    -14 10 12 2.68 0.41
    4 10 -12 2.23 0.3
    14 -10 -12 2.66 0.38
    -10 14 12 3.05 0.41
    -4 -10 12 1.76 0.32
    3 -14 -13 48.42 1.23
    -3 14 13 48.04 1.16
    -14 3 10 97.22 1.82
    3 -14 -10 89.16 1.61
    11 3 -10 97.01 1.64
    -3 14 10 94.12 1.54
    -3 -11 -10 88.82 1.63
    3 11 10 93.85 1.52
    14 -3 -10 99.21 1.69
    -11 -3 10 94.37 1.79
    -14 3 7 4.94 0.51
    -3 -11 -7 4.76 0.45
    14 -3 -7 6.31 0.49
    3 11 7 5.08 0.4
    -14 3 4 23.71 0.89
    11 3 -4 23.8 0.79
    14 -3 -4 25.02 0.83
    3 -14 -4 21.81 0.81
    -3 14 4 23.04 0.76
    -3 -11 -4 20.5 0.78
    3 11 4 22.05 0.73
    -11 -3 4 22.37 0.87
    11 3 -1 38.5 0.97
    14 -3 -1 37.96 0.96
    3 -14 -1 36.93 1.04
    -3 -11 -1 33.48 1.01
    -3 14 1 35.67 0.91
    -11 -3 1 37.1 1.07
    3 11 1 36.52 0.95
    -14 3 1 36.25 1.04
    11 3 2 127.33 1.71
    -11 14 2 132.58 1.78
    11 -14 -2 130.56 1.82
    -3 -11 2 123.96 1.92
    -11 -3 -2 120.82 1.86
    3 11 -2 126.83 1.72
    3 11 -5 32.36 0.9
    -14 11 5 32.51 0.99
    -11 14 5 30.65 0.92
    14 -11 -5 31.88 0.93
    11 -14 -5 31.76 0.96
    3 -14 5 31.26 0.96
    -3 -11 5 31.4 1
    -3 14 -5 32.21 0.89
    -14 11 8 58.5 1.33
    14 -11 -8 59.18 1.28
    11 -14 -11 29.32 0.95
    3 11 -11 27.75 0.89
    -11 14 11 28.29 0.94
    -3 -11 11 26.93 0.99
    2 -14 -11 94.34 1.66
    -2 14 11 98.86 1.58
    2 12 11 97.36 1.6
    -12 -2 11 97.35 1.84
    -14 2 8 19 0.88
    12 2 -8 21.08 0.79
    2 -14 -8 19.53 0.78
    -2 14 8 19.57 0.72
    14 -2 -8 20.47 0.8
    -2 -12 -8 18.19 0.78
    2 12 8 19.84 0.73
    -12 -2 8 20.24 0.86
    -14 2 5 211.62 2.62
    12 2 -5 222.18 2.44
    14 -2 -5 222.14 2.45
    2 -14 -5 202.36 2.39
    -2 14 5 210.09 2.24
    -12 -2 5 208.45 2.56
    14 -2 -2 86.73 1.46
    2 -14 -2 81.19 1.53
    -2 -12 -2 77.76 1.51
    -2 14 2 82.39 1.38
    2 12 2 82.6 1.4
    -14 2 2 88.91 1.67
    12 2 1 38.16 0.96
    2 -14 1 34.56 0.95
    -2 -12 1 35.41 1.04
    -12 -2 -1 36.29 1.04
    2 12 -1 37.56 0.96
    2 12 -4 278.4 2.58
    -14 12 4 288.63 2.85
    12 -14 -4 293.7 2.82
    -12 14 4 286.86 2.74
    14 -12 -4 285.26 2.74
    -2 -12 4 276.84 2.89
    -2 14 -4 283.32 2.64
    2 12 -7 21.55 0.76
    12 -14 -7 20.02 0.79
    -14 12 7 20.68 0.83
    -12 14 7 21.93 0.82
    14 -12 -7 21.04 0.8
    2 -14 7 20.33 0.83
    -2 -12 7 20.49 0.83
    -2 14 -7 20.96 0.75
    2 12 -10 177.66 2.15
    -14 12 10 185.12 2.45
    -12 14 10 181.94 2.32
    14 -12 -10 189.89 2.35
    -2 -12 10 174.53 2.39
    12 -14 -10 188.66 2.32
    -1 -13 -12 30.28 0.98
    1 -14 -12 30.82 0.99
    -1 14 12 31.89 0.93
    1 13 12 31.2 0.92
    -14 1 9 38.46 1.19
    14 -1 -9 40.48 1.1
    -1 14 9 38.48 1
    -1 -13 -9 36.2 1.09
    1 13 9 37.24 0.99
    1 -14 -6 69.88 1.42
    -1 -13 -6 68.73 1.44
    -1 14 6 70.83 1.3
    1 13 6 72.6 1.33
    -14 1 6 71.93 1.53
    13 1 -3 65.54 1.29
    14 -1 -3 65.13 1.3
    1 -14 -3 63.92 1.38
    -1 14 3 64.32 1.22
    -13 -1 3 64.48 1.44
    -14 1 3 62.37 1.4
    13 1 0 1.81 0.31
    1 -14 0 2.54 0.38
    -1 -13 0 2.18 0.39
    -1 14 0 2.39 0.33
    1 13 0 2.18 0.32
    -13 -1 0 2.04 0.35
    13 -14 -3 183.26 2.21
    -1 -13 3 178.65 2.3
    -1 14 -3 180.26 2.1
    1 13 -3 177.76 2.07
    -14 13 6 33.19 1.01
    -13 14 6 34.12 0.99
    14 -13 -6 34.03 0.98
    1 -14 6 33.78 1.04
    -1 14 -6 34.23 0.93
    13 -14 -6 33.57 0.98
    1 13 -9 119.54 1.77
    -14 13 9 120.2 1.92
    -13 14 9 127.21 1.98
    14 -13 -9 128.43 1.93
    -1 -13 9 118.98 1.99
    13 -14 -9 126.13 1.89
    -14 13 12 37.93 1.15
    14 -13 -12 38.7 1.09
    0 14 10 74.12 1.39
    -14 0 10 73.43 1.62
    0 -14 -7 75.63 1.49
    0 14 7 78.09 1.37
    -14 0 7 79.59 1.66
    14 0 -4 192.93 2.25
    -14 0 4 190.7 2.5
    0 14 -2 132.87 1.8
    -14 14 5 6.16 0.58
    14 -14 -5 5.48 0.47
    14 -14 -8 1.83 0.45
    0 14 -8 1.06 0.28
    -14 14 8 1.15 0.3
    -14 14 11 32.63 1.07
    14 -14 -11 33.14 1.03
    -15 7 11 24.91 0.99
    8 7 -11 28.34 0.91
    -7 15 11 28.1 0.89
    7 -15 -11 27.1 0.9
    15 -7 -11 28.13 0.95
    -15 7 8 72.22 1.54
    8 7 -8 73.91 1.42
    7 -15 -8 68.67 1.39
    -7 15 8 73.04 1.39
    -7 -8 -8 74.26 1.54
    7 8 8 73.78 1.39
    -8 -7 8 70.2 1.51
    15 -7 -8 74.38 1.44
    -15 7 5 29.72 0.98
    8 7 -5 29.66 0.87
    -7 15 5 30.7 0.88
    7 -15 -5 30.16 0.93
    -7 -8 -5 30.16 0.97
    7 8 5 30.41 0.86
    -8 -7 5 27.73 0.95
    15 -7 -5 32.52 0.95
    8 7 -2 143.3 1.84
    8 -15 2 146.07 1.98
    -8 15 -2 141.93 1.78
    -8 -7 2 139.77 2.02
    7 8 2 141.11 1.82
    8 7 1 549.71 3.72
    7 8 -1 561 3.82
    8 -15 -1 553.81 4.04
    -8 15 1 567.7 3.81
    7 -15 1 570.85 4.12
    -7 15 -1 563.15 3.71
    -8 -7 -1 550.35 4.23
    -7 -8 1 551.11 4.19
    -15 8 4 135.05 2
    7 8 -4 135.53 1.84
    8 -15 -4 137.02 1.94
    -8 15 4 138.44 1.84
    -7 -8 4 132.22 2
    15 -8 -4 137.77 1.87
    15 -8 -7 80.42 1.48
    -15 8 7 76.16 1.53
    7 8 -7 65.01 1.19
    -8 -7 -7 71.51 1.41
    8 7 7 74.04 1.3
    -7 -8 7 58.95 1.22
    15 -8 -10 47.33 1.18
    -15 8 10 44.93 1.23
    7 8 -13 11.24 0.64
    -7 -8 13 10.78 0.7
    -15 6 12 101.75 1.88
    9 6 -12 107.62 1.74
    -6 15 12 99.38 1.66
    15 -6 -12 107.16 1.76
    6 -15 -12 96.28 1.68
    -9 -6 12 102.81 1.89
    -15 6 9 29.49 1.04
    9 6 -9 30.46 0.94
    -6 15 9 31.68 0.92
    6 -15 -9 29.31 0.95
    -6 -9 -9 31.23 1
    6 9 9 29.5 0.87
    15 -6 -9 32.13 0.99
    -9 -6 9 30.76 1.06
    -15 6 6 13.34 0.72
    -6 15 6 13.55 0.62
    -6 -9 -6 11.87 0.61
    6 9 6 12.9 0.57
    15 -6 -6 14.02 0.67
    6 -15 -6 13.52 0.66
    -15 6 3 3.76 0.43
    6 -15 -3 3.31 0.4
    -6 15 3 3.61 0.37
    -6 -9 -3 3.18 0.39
    15 -6 -3 3.57 0.37
    6 9 3 3.43 0.35
    6 9 0 87.12 1.42
    9 -15 0 90.08 1.54
    9 6 0 91.11 1.46
    -9 15 0 91.43 1.45
    6 -15 0 88.11 1.55
    -6 15 0 90.2 1.43
    -6 -9 0 84.75 1.58
    -9 -6 0 85.35 1.57
    6 9 -3 79.89 1.39
    6 -15 3 79.21 1.49
    -6 15 -3 76 1.31
    -9 -6 -3 78.42 1.52
    -6 -9 3 78.31 1.53
    9 6 3 79.07 1.35
    15 -9 -6 34.18 0.97
    9 -15 -6 34.99 1.01
    -15 9 6 34.3 1.06
    -9 15 6 35.01 0.98
    -9 -6 -6 33.87 1.02
    9 6 6 34.11 0.91
    15 -9 -9 50.79 1.21
    -15 9 9 49.48 1.29
    -9 15 9 50.74 1.17
    9 -15 -9 49.22 1.18
    15 -9 -12 26.98 0.92
    -15 9 12 25.65 0.98
    6 9 -12 24.35 0.84
    9 -15 -12 25.16 0.87
    -9 15 12 25.26 0.87
    -10 -5 10 1.44 0.38
    -15 5 10 1.35 0.4
    10 5 -10 1.65 0.32
    -5 15 10 2.07 0.33
    5 -15 -10 1.96 0.36
    15 -5 -10 1.55 0.34
    5 10 10 1.55 0.3
    -5 -10 -10 1.33 0.34
    -15 5 7 2.22 0.4
    5 -15 -7 1.86 0.34
    10 5 -7 2.08 0.33
    -5 15 7 1.92 0.31
    -5 -10 -7 2.41 0.41
    5 10 7 2.46 0.35
    15 -5 -7 2 0.34
    -10 -5 7 1.96 0.4
    -15 5 4 24.09 0.89
    10 5 -4 23.86 0.8
    15 -5 -4 24.21 0.82
    -5 -10 -4 21.04 0.8
    5 10 4 24.41 0.78
    -10 -5 4 20.99 0.81
    10 5 -1 72.62 1.33
    5 -15 -1 67.02 1.36
    -5 15 1 73.73 1.31
    -5 -10 -1 63.64 1.36
    -10 -5 1 66.11 1.4
    5 10 1 67.77 1.28
    5 10 -2 570.92 3.85
    10 5 2 578.54 3.87
    10 -15 -2 559.34 3.98
    -5 -10 2 572.94 4.33
    -10 -5 -2 560.77 4.2
    5 10 -5 75.38 1.36
    -10 15 5 76.36 1.39
    5 -15 5 72.41 1.44
    -10 -5 -5 74.73 1.46
    -5 15 -5 77.13 1.36
    -5 -10 5 72.22 1.48
    10 -15 -5 72.52 1.41
    5 10 -8 26.95 0.86
    -10 15 8 27.49 0.88
    10 -15 -8 27.1 0.89
    -5 -10 8 24.24 0.91
    -15 10 11 15.86 0.79
    15 -10 -11 16.69 0.75
    5 10 -11 15.47 0.67
    10 -15 -11 15.69 0.73
    -10 15 11 15.12 0.71
    -5 -10 11 14.44 0.73
    -15 4 11 31.13 1.07
    11 4 -11 31.32 0.95
    -4 15 11 30.11 0.89
    -4 -11 -11 29.15 0.97
    4 -15 -11 28.37 0.93
    15 -4 -11 33.57 1.02
    -11 -4 11 31.49 1.08
    -15 4 8 111.54 1.93
    4 -15 -8 105.36 1.75
    11 4 -8 115.04 1.78
    -4 15 8 111.71 1.69
    -4 -11 -8 102.42 1.76
    4 11 8 113.28 1.67
    15 -4 -8 118.86 1.83
    -11 -4 8 112.18 1.95
    -15 4 5 36.84 1.12
    11 4 -5 37.65 1.01
    -4 -11 -5 35.45 1.03
    4 11 5 37.1 0.96
    -11 -4 5 36.43 1.1
    11 4 -2 367.54 3.09
    4 -15 -2 358.62 3.23
    -4 15 2 352.96 2.93
    -4 -11 -2 336.08 3.16
    -11 -4 2 347.07 3.33
    4 11 2 365.63 3.03
    11 -15 -1 33.67 0.97
    -11 15 1 32.83 0.92
    4 -15 1 33.23 1.03
    -4 15 -1 35.48 0.96
    -4 -11 1 31.45 0.99
    4 11 -1 31.77 0.88
    4 11 -4 107.83 1.6
    -15 11 4 105.38 1.74
    -11 15 4 105.47 1.64
    11 -15 -4 105.95 1.69
    4 11 -7 15.9 0.68
    -15 11 7 15.92 0.74
    15 -11 -7 15.97 0.71
    -11 15 7 16.42 0.7
    11 -15 -7 15.96 0.72
    -4 -11 7 14.2 0.73
    4 11 -10 18.57 0.76
    -15 11 10 18.96 0.84
    11 -15 -10 19.72 0.8
    15 -11 -10 19.75 0.8
    -11 15 10 18.8 0.78
    -4 -11 10 16.99 0.81
    4 11 -13 51.53 1.21
    -4 -11 13 46.68 1.29
    -15 3 9 30.02 1.08
    3 -15 -9 28.2 0.94
    12 3 -9 30.34 0.94
    -3 15 9 32.07 0.93
    -3 -12 -9 26.7 0.92
    3 12 9 29.18 0.87
    15 -3 -9 34.12 1.05
    -12 -3 9 31.34 1.07
    -15 3 6 110.9 1.93
    12 3 -6 114.44 1.75
    15 -3 -6 113.91 1.79
    3 -15 -6 108.58 1.8
    -3 15 6 107.87 1.61
    -3 -12 -6 101.87 1.76
    3 12 6 107.29 1.59
    -12 -3 6 106.79 1.87
    12 3 -3 32.44 0.93
    -3 15 3 31.69 0.89
    -12 -3 3 31.84 1.03
    12 3 0 21.16 0.75
    -3 -12 0 18.31 0.76
    -12 -3 0 20.4 0.82
    3 12 0 20.81 0.73
    3 -15 3 123.3 1.8
    -3 15 -3 159.77 2.1
    3 12 -6 10.81 0.56
    -15 12 6 10.11 0.62
    12 -15 -6 11.43 0.62
    -12 15 6 10.96 0.59
    15 -12 -6 10.2 0.58
    3 -15 6 10.81 0.62
    -3 -12 6 10.55 0.64
    -3 15 -6 11.17 0.57
    3 12 -9 79.54 1.44
    12 -15 -9 80.58 1.53
    -15 12 9 77.06 1.56
    -12 15 9 79.26 1.53
    15 -12 -9 81.57 1.54
    -3 -12 9 75.29 1.56
    3 12 -12 13.2 0.64
    -3 -12 12 11.28 0.69
    13 2 -10 0.37 0.28
    -13 -2 10 0.52 0.34
    -15 2 10 0.2 0.35
    15 -2 -10 0.36 0.31
    -2 -13 -10 0.44 0.31
    2 13 10 0.29 0.26
    -15 2 7 59.9 1.45
    13 2 -7 63.68 1.32
    15 -2 -7 63.87 1.36
    2 -15 -7 59.82 1.36
    -2 15 7 60.85 1.22
    2 13 7 59 1.2
    -13 -2 7 60.04 1.44
    13 2 -4 143.93 1.96
    15 -2 -4 141.56 1.96
    2 -15 -4 133.77 1.96
    -2 -13 -4 133.1 1.98
    -2 15 4 135.35 1.79
    2 13 4 142.71 1.86
    -13 -2 4 136.43 2.12
    -15 2 4 139.81 2.14
    13 2 -1 74.59 1.37
    2 13 1 75.03 1.35
    -13 -2 1 73.14 1.5
    2 -15 2 17.25 0.72
    -2 -13 2 18.53 0.78
    2 13 -2 18.89 0.71
    13 -15 -5 9.69 0.57
    -13 15 5 10.41 0.61
    2 -15 5 9.2 0.6
    -2 -13 5 9.75 0.61
    -2 15 -5 9.88 0.54
    2 13 -5 10.12 0.54
    2 13 -8 43.54 1.06
    -15 13 8 41.48 1.21
    -13 15 8 44.1 1.15
    15 -13 -8 42.89 1.16
    -2 -13 8 42.13 1.19
    13 -15 -8 42.86 1.12
    2 13 -11 45.43 1.13
    -15 13 11 45.74 1.24
    15 -13 -11 45.59 1.17
    13 -15 -11 45.7 1.2
    14 1 -8 53.71 1.24
    15 -1 -8 55.89 1.29
    1 -15 -8 50.24 1.23
    -1 15 8 50.61 1.13
    -1 -14 -8 48.66 1.23
    1 14 8 50.23 1.12
    -14 -1 8 51.91 1.38
    -15 1 8 52 1.35
    14 1 -5 123.8 1.85
    15 -1 -5 126.13 1.86
    1 -15 -5 110.8 1.79
    -1 -14 -5 109.54 1.79
    -1 15 5 116.52 1.67
    1 14 5 113.11 1.64
    -14 -1 5 112.66 1.92
    -15 1 5 122.65 2.07
    14 1 -2 140.54 1.93
    1 -15 -2 137.2 2.08
    -1 -14 -2 126.5 1.92
    -1 15 2 150.14 1.95
    1 14 2 138.46 1.83
    -14 -1 2 134.68 2.08
    1 -15 1 3.54 0.4
    -1 -14 1 3.36 0.43
    -1 15 -1 4.47 0.44
    1 14 -1 3.53 0.38
    1 -15 4 22.22 0.86
    -1 -14 4 22.83 0.89
    -1 15 -4 23.12 0.79
    1 14 -4 23.93 0.81
    -15 14 7 42.18 1.15
    -14 15 7 44.4 1.19
    15 -14 -7 42.93 1.14
    1 -15 7 42.9 1.18
    -1 -14 7 41.91 1.19
    14 -15 -7 42.26 1.12
    -1 15 -7 43.27 1.06
    1 14 -7 43.51 1.05
    1 14 -10 372.36 3.2
    -15 14 10 385.23 3.53
    -14 15 10 317.76 2.92
    15 -14 -10 375.35 3.34
    14 -15 -10 464.02 4.13
    -1 -14 10 279.84 3.11
    15 0 -9 92.5 1.63
    -15 0 9 88.57 1.77
    15 0 -6 22.04 0.82
    0 -15 -6 20.46 0.81
    0 15 6 22.04 0.76
    -15 0 6 21.59 0.92
    0 -15 -3 23.21 0.9
    0 15 3 24.81 0.83
    0 -15 0 33.81 0.97
    0 15 0 43.37 1.11
    0 -15 3 15.54 0.72
    0 15 -3 16.64 0.67
    0 -15 6 1.89 0.39
    0 15 -6 2.12 0.34
    -15 15 9 1.4 0.38
    15 -15 -9 1.18 0.35
    8 8 0 320.59 2.82
    8 -16 0 316.18 3.03
    -8 -8 0 323.48 3.2
    -8 16 3 23.64 0.78
    -8 -8 -3 22.96 0.86
    8 8 3 24.01 0.78
    8 -16 -3 23.45 0.85
    -16 8 6 3.49 0.45
    8 8 -6 2.88 0.36
    -8 16 6 3.04 0.38
    8 -16 -6 2.94 0.41
    -8 -8 -6 3.03 0.41
    8 8 6 2.6 0.33
    -8 -8 6 2.25 0.39
    16 -8 -6 3.23 0.39
    8 -16 -9 26.51 0.9
    -16 8 9 27.19 1.01
    8 8 -9 27.31 0.88
    -8 16 9 26.92 0.87
    -8 -8 9 25.96 0.95
    16 -8 -9 27.8 0.93
    -16 7 10 18 0.85
    7 -16 -10 18.24 0.77
    9 7 -10 18.64 0.76
    -7 16 10 18.26 0.74
    16 -7 -10 18.07 0.76
    -9 -7 10 17.07 0.81
    9 7 -7 22.5 0.79
    -7 16 7 23.25 0.79
    -7 -9 -7 20.69 0.84
    7 9 7 20.86 0.75
    7 -16 -7 21.98 0.81
    -9 -7 7 21.26 0.85
    9 7 -4 7.98 0.5
    7 -16 -4 7.52 0.52
    -7 16 4 7.74 0.49
    -7 -9 -4 6.95 0.53
    -9 -7 4 6.93 0.55
    7 9 4 7.87 0.49
    9 7 -1 20.72 0.74
    -7 16 1 20.31 0.73
    -9 16 -1 21.73 0.75
    7 -16 -1 19.7 0.79
    -7 -9 -1 19.3 0.8
    -9 -7 1 18.97 0.8
    7 9 1 19.21 0.71
    9 7 2 131.12 1.74
    9 -16 -2 133.43 1.93
    7 -16 2 133.48 1.94
    -9 -7 -2 132.09 1.99
    7 9 -5 28.35 0.86
    -9 -7 -5 25.57 0.92
    -7 -9 5 25.66 0.92
    9 7 5 26.45 0.83
    16 -9 -8 36.47 1.04
    -16 9 8 33.87 1.07
    7 9 -8 34.06 0.97
    -9 16 8 35.93 0.99
    -7 -9 8 32.22 1.04
    9 -16 -8 36.19 1.02
    16 -9 -11 13.04 0.67
    -16 9 11 12.29 0.7
    7 9 -11 13.27 0.66
    -9 16 11 13.54 0.68
    9 -16 -11 13.62 0.69
    -7 -9 11 12.18 0.73
    -16 6 11 12.73 0.76
    16 -6 -11 13.4 0.69
    -16 6 8 66.54 1.54
    -6 -10 -8 58.88 1.34
    6 10 8 61.61 1.21
    16 -6 -8 68.71 1.41
    -16 6 5 249.16 2.83
    10 6 -5 254.29 2.58
    -6 16 5 253.52 2.5
    6 -16 -5 254.5 2.72
    16 -6 -5 255.5 2.64
    -10 -6 5 245.61 2.82
    10 6 -2 145.64 1.91
    6 -16 -2 140.53 2
    -6 16 2 138.72 1.82
    -6 -10 -2 130.25 1.98
    -10 -6 2 129.49 1.98
    6 10 2 136.73 1.84
    10 6 1 62.63 1.25
    6 -16 1 61.58 1.33
    -6 16 -1 61.07 1.21
    -10 -6 -1 63.65 1.42
    10 -16 -1 59.17 1.29
    6 10 -4 174.02 2.1
    10 -16 -4 166.47 2.13
    -10 16 4 173.32 2.14
    -10 -6 -4 166.96 2.22
    10 6 4 169 2.03
    6 10 -7 78.1 1.44
    -10 16 7 78.86 1.47
    10 -16 -7 78.5 1.5
    16 -10 -10 6.78 0.52
    -16 10 10 7.4 0.6
    6 10 -10 6.79 0.51
    10 -16 -10 7.43 0.53
    -6 -10 10 6.59 0.57
    5 -16 -9 15.5 0.72
    11 5 -9 16.93 0.73
    -5 16 9 15.94 0.67
    -5 -11 -9 14.65 0.72
    5 11 9 15.77 0.66
    -11 -5 9 16.3 0.8
    5 -16 -6 8.69 0.57
    -16 5 6 8.77 0.62
    -5 16 6 8.91 0.52
    -5 -11 -6 7.94 0.56
    16 -5 -6 9.78 0.58
    5 11 6 9 0.53
    -11 -5 6 8.1 0.6
    5 -16 -3 135.13 1.98
    -5 16 3 135.8 1.81
    5 11 3 135 1.81
    11 5 0 183.02 2.11
    5 -16 0 183.2 2.28
    -5 16 0 187.4 2.12
    -11 -5 0 182.78 2.38
    11 5 3 9.64 0.52
    5 11 -3 10.24 0.54
    -11 16 3 10.71 0.58
    5 -16 3 9.82 0.63
    -5 16 -3 11.46 0.59
    -11 -5 -3 9.27 0.6
    -5 -11 3 10.6 0.63
    11 -16 -3 9.86 0.58
    5 11 -6 55.2 1.18
    -16 11 6 53.63 1.33
    16 -11 -6 53.54 1.24
    -11 16 6 54.32 1.21
    11 -16 -6 52.36 1.21
    -5 -11 6 52.41 1.3
    5 11 -9 10.04 0.56
    -16 11 9 9.74 0.67
    16 -11 -9 10.65 0.64
    11 -16 -9 9.88 0.59
    -11 16 9 10.21 0.6
    -5 -11 9 9.43 0.64
    -16 4 10 58.28 1.47
    -4 -12 -10 54.71 1.32
    4 12 10 55.05 1.2
    -16 4 7 70.55 1.57
    -4 16 7 73.39 1.36
    16 -4 -7 77.95 1.54
    -4 -12 -7 65.33 1.43
    4 12 7 66.1 1.27
    12 4 -4 100.4 1.63
    4 -16 -4 97.34 1.69
    -4 16 4 97.33 1.54
    4 12 4 92.15 1.47
    -12 -4 4 95.22 1.74
    12 4 -1 217.41 2.37
    4 -16 -1 210.18 2.5
    -4 16 1 220.18 2.31
    -12 -4 1 209.72 2.56
    4 12 1 213.68 2.31
    12 4 2 116.71 1.7
    -4 -12 2 111.98 1.85
    -12 -4 -2 116.55 1.91
    4 12 -2 116.48 1.69
    4 12 -5 48.33 1.1
    -4 -12 5 48.01 1.26
    4 12 -8 79.29 1.43
    -16 12 8 80.88 1.64
    16 -12 -8 80.48 1.54
    -4 -12 8 81.2 1.62
    4 12 -11 6.77 0.49
    -4 -12 11 6.14 0.56
    -16 3 8 81.78 1.7
    13 3 -8 85.54 1.54
    -3 16 8 82.03 1.44
    16 -3 -8 80.35 1.54
    -3 -13 -8 75.63 1.52
    3 13 8 78.6 1.39
    -13 -3 8 80.28 1.67
    13 3 -5 28.39 0.89
    16 -3 -5 28.78 0.95
    3 -16 -5 25.53 0.91
    -3 16 5 27.24 0.85
    -3 -13 -5 27.88 1.03
    -13 -3 5 26.83 0.99
    -16 3 5 25.89 0.99
    3 -16 -2 174.96 2.29
    -3 16 2 182.94 2.11
    3 13 2 179.26 2.09
    -13 -3 2 175.97 2.4
    3 -16 1 34.48 1.06
    -3 16 -1 36.42 0.99
    3 13 -1 33.9 0.94
    -13 16 4 20.86 0.79
    3 -16 4 20.05 0.81
    -3 -13 4 18.73 0.8
    -3 16 -4 19.4 0.72
    3 13 -4 19.85 0.73
    3 13 -7 43.27 1.06
    13 -16 -7 46.16 1.18
    -16 13 7 43.44 1.21
    -13 16 7 45.74 1.18
    -3 -13 7 43.22 1.21
    3 13 -10 207.07 2.35
    -13 16 10 205.1 2.47
    16 -13 -10 208.25 2.53
    13 -16 -10 207.71 2.45
    -16 2 9 27.43 1.04
    16 -2 -9 28.48 0.96
    -2 -14 -9 25.43 0.92
    2 14 9 27.3 0.85
    16 -2 -6 3.38 0.42
    2 -16 -6 3.1 0.41
    -2 16 6 3.24 0.36
    -2 -14 -6 2.91 0.41
    2 14 6 3.2 0.36
    -16 2 6 2.88 0.46
    14 2 -3 11.26 0.6
    2 -16 -3 11.41 0.64
    -2 -14 -3 9.84 0.58
    -2 16 3 11.58 0.58
    -14 -2 3 10.61 0.68
    2 -16 0 15.22 0.75
    -2 -14 0 13.5 0.68
    -2 16 0 15.92 0.68
    2 14 0 15.17 0.64
    2 -16 3 5.92 0.52
    -2 -14 3 6.75 0.54
    -2 16 -3 6.64 0.46
    2 14 -3 6.74 0.47
    14 -16 -6 17.1 0.76
    -14 16 6 16.57 0.75
    2 -16 6 14.3 0.72
    -2 -14 6 16.84 0.77
    -2 16 -6 16.68 0.69
    2 14 -6 16.64 0.68
    2 14 -9 42.67 1.06
    -16 14 9 43.91 1.22
    -14 16 9 43.19 1.21
    16 -14 -9 41.8 1.13
    14 -16 -9 40.25 1.12
    15 1 -7 9.07 0.56
    16 -1 -7 8.54 0.56
    1 -16 -7 7.6 0.57
    -1 -15 -7 7.43 0.55
    -1 16 7 8.05 0.51
    1 15 7 8.58 0.52
    -15 -1 7 7.64 0.6
    -16 1 7 8.06 0.65
    -1 16 4 0.7 0.28
    1 15 4 0.54 0.24
    -15 -1 4 0.78 0.35
    1 -16 -4 0.46 0.33
    -1 -15 -4 0.67 0.31
    15 1 -4 0.72 0.29
    -1 -15 -1 42.82 1.11
    1 15 1 47.44 1.06
    1 -16 2 20.47 0.83
    -1 -15 2 21.26 0.86
    -1 16 -2 20.37 0.73
    -1 -15 5 22.45 0.86
    1 15 -5 22.93 0.78
    -15 16 8 52.83 1.31
    15 -16 -8 55.59 1.34
    1 15 -8 52.63 1.19
    16 0 -5 23.38 0.86
    0 -16 -5 19.95 0.81
    0 16 5 20.95 0.75
    -16 0 5 22.21 0.95
    0 -16 -2 5.33 0.54
    0 16 2 7.59 0.66
    0 -16 1 19.01 0.76
    0 16 -1 24.42 0.86
    0 -16 4 200.54 2.46
    0 16 -4 215.05 2.33
    0 -16 7 62.22 1.47
    0 16 -7 70.03 1.37
    -9 -8 8 0.85 0.27
    -17 8 8 1.13 0.38
    8 -17 -8 0.81 0.32
    9 8 -8 0.75 0.24
    17 -8 -8 0.7 0.3
    -8 17 8 0.85 0.3
    8 -17 -5 31.77 0.99
    9 8 -5 33.81 0.96
    -8 17 5 31.09 0.91
    -8 -9 -5 28.26 0.96
    -9 -8 5 29.78 1
    8 9 5 31.43 0.89
    9 8 -2 400.44 3.24
    8 9 2 397.34 3.18
    9 -17 -1 0.09 0.27
    9 8 1 0.17 0.25
    8 9 -1 0.17 0.24
    8 -17 1 0.28 0.29
    -9 17 1 0.16 0.25
    -8 17 -1 0.4 0.26
    -9 -8 -1 0.21 0.31
    -8 -9 1 0.24 0.32
    8 9 -4 109.44 1.67
    -9 17 4 108.99 1.65
    -8 -9 4 105.5 1.81
    9 -17 -4 109.72 1.77
    9 8 4 106.54 1.63
    8 9 -7 17.27 0.7
    9 -17 -7 17.99 0.76
    -9 17 7 17.48 0.72
    -8 -9 7 15.8 0.77
    -17 9 10 64.32 1.52
    17 -9 -10 58.77 1.33
    -17 7 9 31.24 1.1
    7 -17 -9 30.54 0.95
    -7 17 9 31.41 0.93
    17 -7 -9 33.15 1.02
    -7 -10 -6 37.79 1.06
    7 10 6 40.84 0.99
    -10 -7 6 41.07 1.16
    10 7 -3 69.69 1.34
    -7 17 3 67.78 1.32
    7 10 3 68.77 1.31
    10 7 0 154.65 1.98
    7 -17 0 151.38 2.1
    -7 17 0 157.1 1.95
    -10 -7 0 149.19 2.18
    7 10 0 148.83 1.93
    7 10 -3 24.57 0.81
    -7 -10 3 24.05 0.9
    10 -17 -6 31.09 0.99
    7 10 -6 32.79 0.93
    -10 17 6 31.46 0.95
    -7 -10 6 32.01 1.05
    17 -10 -9 23.71 0.87
    -17 10 9 22.99 0.92
    7 10 -9 23.53 0.81
    -10 17 9 23.87 0.84
    10 -17 -9 22.8 0.83
    -7 -10 9 21.62 0.89
    -17 6 10 35.3 1.15
    17 -6 -10 34.99 1.03
    -11 -6 7 0.05 0.3
    6 11 7 0.13 0.4
    -17 6 7 0.09 0.32
    17 -6 -7 0.02 0.27
    11 6 -7 0.06 0.26
    -6 -11 -7 0.12 0.36
    -6 17 7 0.01 0.23
    6 -17 -7 0.01 0.26
    11 6 -4 3.03 0.37
    6 -17 -4 3.32 0.44
    -6 17 4 3.31 0.39
    -6 -11 -4 3.03 0.42
    6 11 4 3.33 0.38
    -11 -6 4 2.6 0.41
    11 6 -1 48.05 1.11
    6 -17 -1 49.9 1.23
    -6 17 1 51.66 1.12
    -11 -6 1 46.54 1.22
    6 11 1 47.74 1.08
    6 11 -2 20.69 0.73
    11 6 2 20.55 0.74
    6 -17 2 18.58 0.79
    -6 17 -2 19.88 0.73
    -6 -11 2 20.62 0.84
    -11 -6 -2 20.1 0.84
    -11 17 5 4.67 0.44
    -6 -11 5 4.42 0.48
    11 -17 -5 4.86 0.46
    -17 11 8 83.65 1.73
    -11 17 8 85.45 1.55
    11 -17 -8 86 1.58
    -17 5 8 37.49 1.21
    12 5 -8 38.59 1.06
    -5 17 8 35.07 0.98
    -5 -12 -8 32.37 1.03
    17 -5 -8 37.19 1.07
    5 12 8 34.02 0.94
    5 -17 -8 34.05 1.04
    -12 -5 8 35.34 1.14
    -5 -12 -5 173.25 2.31
    5 12 5 188.02 2.18
    5 -17 -2 216.14 2.54
    -5 17 2 221.04 2.33
    -12 -5 2 212.62 2.6
    5 -17 1 4.11 0.46
    -5 17 -1 3.67 0.39
    -5 -12 1 3.3 0.41
    5 12 -1 4.2 0.39
    -12 17 4 15.1 0.68
    12 -17 -4 15.1 0.7
    5 12 -7 32.05 0.93
    -12 17 7 30.84 0.97
    12 -17 -7 29.65 0.97
    -5 -12 7 29.14 1.02
    -17 12 10 58.1 1.46
    -4 -13 -9 95.59 1.7
    4 13 9 97.26 1.56
    13 4 -6 102.93 1.68
    4 -17 -6 95.1 1.68
    -4 17 6 100.29 1.57
    -4 -13 -6 94.77 1.76
    4 13 6 104.97 1.68
    -13 -4 6 97.33 1.8
    -4 -13 -3 61.87 1.38
    4 13 3 62.73 1.24
    13 4 0 100.8 1.6
    4 -17 0 98.57 1.72
    -4 17 0 101.61 1.58
    4 -17 3 89.62 1.72
    -4 -13 3 87.13 1.65
    4 13 -3 92.45 1.54
    4 13 -6 17.08 0.69
    13 -17 -6 18.4 0.78
    -13 17 6 17.07 0.74
    -4 -13 6 17.33 0.8
    14 3 -7 14.28 0.67
    17 -3 -7 14.61 0.73
    -3 -14 -7 13.85 0.71
    3 14 7 14.34 0.64
    -14 -3 7 13.7 0.75
    -17 3 7 13.6 0.78
    3 -17 -4 36.49 1.05
    -3 17 4 37.85 0.97
    -3 -14 -4 36.3 1.08
    3 14 4 38.95 1
    3 -17 -1 32.85 1.04
    -3 -14 -1 31.69 0.99
    -3 17 1 33.07 0.93
    3 14 1 34.42 0.95
    3 -17 2 24.83 0.94
    -3 17 -2 26.12 0.86
    3 14 -2 23.96 0.81
    -3 -14 5 90.02 1.68
    -3 17 -5 85.75 1.47
    3 14 -5 89.33 1.5
    14 -17 -8 21.3 0.84
    -14 17 8 21.79 0.86
    15 2 -5 2.28 0.37
    -15 -2 5 2.19 0.44
    -2 17 2 117.76 1.69
    2 15 2 118.3 1.71
    2 -17 1 14.36 0.76
    -2 -15 1 13.54 0.71
    -2 17 -1 16.23 0.7
    2 15 -1 14.43 0.65
    2 -17 4 5.63 0.52
    -2 -15 4 5.97 0.52
    -2 17 -4 6.62 0.46
    2 15 -4 6.25 0.46
    1 -17 0 78.79 1.58
    -1 17 0 82.91 1.47
    1 -17 3 3.47 0.44
    -1 -16 3 3.05 0.43
    -1 17 -3 3.35 0.37
    1 16 -3 3.52 0.38
    1 -17 6 8.18 0.62
    -1 17 -6 8.51 0.55
    9 9 0 228.72 2.37
    -9 -9 0 220 2.63
    9 9 3 1.34 0.3
    -9 18 3 1.4 0.3
    9 -18 -3 1.34 0.34
    -9 -9 -3 1.42 0.38
    9 9 -6 41.9 1.06
    9 -18 -6 41.67 1.11
    -9 18 6 41.93 1.05
    -9 -9 6 39.84 1.16
    -8 18 7 94.97 1.55
    8 -18 -7 96.89 1.66
    -8 -10 -4 68.48 1.48
    -10 -8 4 71.72 1.52
    8 10 4 69.8 1.33
    10 8 -1 188.11 2.19
    -8 18 1 189.47 2.21
    8 10 1 191.21 2.19
    8 10 -2 29.73 0.88
    -10 18 2 29.16 0.89
    -10 -8 -2 26.65 0.96
    -8 -10 2 29.5 1.02
    10 -18 -2 29.84 0.95
    10 8 2 28.37 0.87
    8 10 -5 61.27 1.27
    10 -18 -5 60.05 1.31
    -10 18 5 61.87 1.29
    -8 -10 5 57.37 1.37
    7 -18 -5 84.42 1.57
    11 7 -5 85.1 1.5
    -7 18 5 82.19 1.46
    7 -18 -2 108.76 1.81
    -7 18 2 110.51 1.67
    7 11 2 110.16 1.65
    11 7 1 14.46 0.64
    7 -18 1 14.64 0.73
    -7 18 -1 15.53 0.65
    -7 -11 1 15.21 0.74
    -11 -7 -1 15.3 0.75
    7 11 -1 15.57 0.66
    7 11 -4 14.85 0.65
    11 -18 -4 16.24 0.74
    -11 18 4 15.13 0.69
    -7 -11 4 14.53 0.74
    11 -18 -7 0.66 0.32
    -11 18 7 1.25 0.33
    6 -18 -6 38.54 1.09
    -6 18 6 39.68 1.04
    -6 -12 -6 37.43 1.15
    6 12 6 39.49 1.05
    12 6 -3 60.53 1.27
    6 -18 -3 57.4 1.33
    -6 18 3 58.24 1.22
    -6 -12 -3 53.5 1.29
    -12 -6 3 55.61 1.34
    6 12 3 58.65 1.21
    12 6 0 37.05 0.99
    6 -18 0 37.32 1.08
    -6 18 0 37.27 0.96
    -6 -12 0 35.23 1.06
    -12 -6 0 35.48 1.07
    6 12 0 38.1 0.98
    -6 -12 3 18.76 0.82
    6 12 -3 19.64 0.73
    -12 18 6 56.12 1.26
    12 -18 -6 52.76 1.26
    13 5 -4 3.25 0.38
    5 -18 -4 2.88 0.4
    -5 18 4 2.84 0.36
    -5 -13 -4 2.58 0.39
    5 13 4 2.88 0.35
    -13 -5 4 2.96 0.42
    13 5 -1 64.63 1.29
    5 -18 -1 62.87 1.37
    -5 18 1 64.22 1.26
    -5 -13 -1 61.43 1.37
    -13 -5 1 64.29 1.46
    5 13 1 66.93 1.3
    5 -18 2 6.35 0.55
    -5 18 -2 7.14 0.5
    -5 -13 2 7.15 0.54
    5 13 -2 7.19 0.48
    14 4 -5 68.67 1.38
    -14 -4 5 66.78 1.5
    14 4 -2 128.71 1.87
    4 -18 -2 138.96 2.02
    -4 18 2 135.71 1.82
    -4 -14 -2 131.52 2
    4 14 2 133.15 1.81
    -14 -4 2 135.21 2.13
    4 -18 1 6.49 0.52
    -4 18 -1 7.01 0.47
    -4 -14 1 6.71 0.53
    4 14 -1 6.95 0.48
    3 -18 0 91.98 1.66
    -3 18 0 97.34 1.53
    3 -18 3 17.22 0.8
    -3 18 -3 19.16 0.74
    -9 19 5 5.02 0.42
    9 -19 -5 4.81 0.45
    10 9 -2 7.27 0.49
    -9 19 2 7.12 0.49
    -9 -10 -2 6.56 0.53
    -10 -9 2 7.34 0.58
    9 -19 -2 6.85 0.53
    9 10 2 7.06 0.47
    9 10 -1 47.28 1.08
    -10 -9 -1 48.58 1.26
    -9 -10 1 47.61 1.25
    10 9 1 50.17 1.14
    -10 19 4 2.44 0.36
    10 -19 -4 2.13 0.38
    11 8 -3 4.47 0.42
    8 -19 -3 4.56 0.46
    -8 19 3 4.41 0.42
    -8 -11 -3 4.17 0.46
    -11 -8 3 4.2 0.47
    8 11 3 4.14 0.4
    11 8 0 44.74 1.07
    -8 -11 0 43.99 1.18
    -11 -8 0 44.22 1.22
    8 11 0 46.86 1.1
    12 7 -1 24.4 0.84
    7 -19 -1 26.04 0.93
    -7 19 1 27.11 0.85
    -7 -12 -1 23.78 0.88
    -12 -7 1 24.65 0.96
    7 12 1 26.35 0.83
    6 -19 -2 170.62 2.29
    -6 19 2 171.75 2.06
    -13 -6 2 167.46 2.35
    6 -19 1 34.11 1.05
    -6 19 -1 37.26 0.99
    5 -19 0 21.23 0.84
    -5 19 0 23.21 0.79
_refine_special_details     none
_reflns_number_total     1565
_reflns_number_gt     1553
_reflns_threshold_expression     'I > 2\s(I)'
_refine_ls_structure_factor_coef     Fsqd
_refine_ls_matrix_type     full
_refine_ls_R_factor_all     0.0293
_refine_ls_R_factor_gt     0.0292
_refine_ls_wR_factor_gt     0.0824
_refine_ls_wR_factor_ref     0.0824
_refine_ls_goodness_of_fit_ref     1.058
_refine_ls_restrained_S_all     1.058
_refine_ls_number_reflns     1565
_refine_ls_number_parameters     83
_refine_ls_number_restraints     0
_refine_ls_hydrogen_treatment     mixed
_refine_ls_weighting_scheme     calc
_refine_ls_weighting_details
              'w=1/[\s^2^(Fo^2^)+(0.0592P)^2^+0.4923P] where P=(Fo^2^+2Fc^2^)/3'
_atom_sites_solution_hydrogens     mixed
_atom_sites_solution_primary     dual
_atom_sites_solution_secondary     ?
_refine_ls_shift/su_max     0.000
_refine_ls_shift/su_mean     0.000
_refine_diff_density_max     0.262
_refine_diff_density_min     -0.158
_refine_ls_extinction_method     none
_refine_ls_extinction_coef     .
_refine_ls_abs_structure_details
;
Flack <i>x</i> determined using 691 quotients
[(<i>I</i>^+^)-(<i>I</i>^-^)]/[(<i>I</i>^+^)+(<i>I</i>^-^)]
(Parsons <i>et al.</i>,  2013)
;
_refine_ls_abs_structure_Flack     0.2(3)
loop_
    _atom_type_symbol
    _atom_type_description
    _atom_type_scat_dispersion_real
    _atom_type_scat_dispersion_imag
    _atom_type_scat_source
    'C' 'C' 0.0025 0.0013
                         'International Tables Vol C Tables 4.2.6.8 and 6.1.1.4'
    'H' 'H' 0.0000 0.0000
                         'International Tables Vol C Tables 4.2.6.8 and 6.1.1.4'
    'N' 'N' 0.0049 0.0025
                         'International Tables Vol C Tables 4.2.6.8 and 6.1.1.4'
    'O' 'O' 0.0090 0.0048
                         'International Tables Vol C Tables 4.2.6.8 and 6.1.1.4'
_computing_data_collection
;
CrysAlisPro 1.171.39.46 (Rigaku OD, 2018)
;
_computing_cell_refinement
;
CrysAlisPro 1.171.39.46 (Rigaku OD, 2018)
;
_computing_data_reduction
;
CrysAlisPro 1.171.39.46 (Rigaku OD, 2018)
;
_computing_structure_solution
;
<i>SHELXT</i> (Sheldrick, 2015a)
;
_computing_structure_refinement
;
ShelXL (Sheldrick, 2015b)
;
_computing_molecular_graphics
;
Olex2 (Dolomanov <i>et al.</i>,  2009)
;
_computing_publication_material
;
Olex2 (Dolomanov <i>et al.</i>,  2009)
;
loop_
    _atom_site_type_symbol
    _atom_site_label
    _atom_site_fract_x
    _atom_site_fract_y
    _atom_site_fract_z
    _atom_site_U_iso_or_equiv
    _atom_site_adp_type
    _atom_site_calc_flag
    _atom_site_occupancy
    _atom_site_disorder_assembly
    _atom_site_disorder_group
    O O1 0.63158(9) 0.60810(8) 0.58950(6) 0.0393(3) Uani d 1 . .
    H H1C 0.662121 0.660324 0.625960 0.059 Uiso d 0.5 . .
    H H1D 0.636344 0.638318 0.539870 0.059 Uiso d 0.5 . .
    N N1 0.666667 0.333333 0.49411(11) 0.0261(3) Uani d 1 . .
    N N2 0.51572(8) 0.38221(8) 0.59508(6) 0.0298(2) Uani d 1 . .
    C C1 0.61250(11) 0.38827(10) 0.46282(7) 0.0291(3) Uani d 1 . .
    H H1A 0.602840 0.377965 0.399467 0.035 Uiso calc 1 . .
    H H1B 0.658443 0.465002 0.473532 0.035 Uiso calc 1 . .
    C C6 0.53551(10) 0.43279(10) 0.87019(8) 0.0318(3) Uani d 1 . .
    H H6 0.569410 0.501297 0.895476 0.038 Uiso calc 1 . .
    C C5 0.52976(10) 0.42258(9) 0.78113(8) 0.0321(3) Uani d 1 . .
    H H5 0.558765 0.483953 0.745679 0.039 Uiso calc 1 . .
    C C3 0.47781(10) 0.30720(9) 0.64941(8) 0.0291(3) Uani d 1 . .
    H H3 0.444964 0.236743 0.628129 0.035 Uiso calc 1 . .
    C C4 0.48177(9) 0.32301(10) 0.74337(8) 0.0277(3) Uani d 1 . .
    C C2 0.50528(10) 0.35225(11) 0.50410(8) 0.0315(3) Uani d 1 . .
    H H2A 0.469113 0.384344 0.472734 0.038 Uiso calc 1 . .
    H H2B 0.461084 0.274407 0.499024 0.038 Uiso calc 1 . .
    H H1E 0.5950(16) 0.5422(18) 0.5971(12) 0.045(5) Uiso d 1 . .
loop_
    _atom_site_aniso_label
    _atom_site_aniso_U_11
    _atom_site_aniso_U_22
    _atom_site_aniso_U_33
    _atom_site_aniso_U_12
    _atom_site_aniso_U_13
    _atom_site_aniso_U_23
    O1 0.0441(6) 0.0328(5) 0.0309(5) 0.0116(4) -0.0030(4) 0.0005(3)
    N1 0.0299(5) 0.0299(5) 0.0186(7) 0.0150(3) 0.000 0.000
    N2 0.0312(5) 0.0343(5) 0.0251(5) 0.0173(4) 0.0015(4) -0.0017(4)
    C1 0.0348(6) 0.0356(6) 0.0197(5) 0.0197(5) 0.0015(4) 0.0024(4)
    C6 0.0366(6) 0.0275(5) 0.0286(6) 0.0140(5) 0.0029(5) -0.0022(4)
    C5 0.0378(6) 0.0281(5) 0.0275(6) 0.0144(5) 0.0050(5) 0.0018(4)
    C3 0.0292(6) 0.0312(5) 0.0269(6) 0.0151(5) -0.0013(4) -0.0033(4)
    C4 0.0277(5) 0.0302(5) 0.0259(5) 0.0151(4) -0.0002(4) -0.0009(4)
    C2 0.0336(6) 0.0400(6) 0.0237(5) 0.0205(5) -0.0014(4) -0.0029(4)
_geom_special_details
;
 All esds (except the esd in the dihedral angle between two l.s. planes)
 are estimated using the full covariance matrix.  The cell esds are taken
 into account individually in the estimation of esds in distances, angles
 and torsion angles; correlations between esds in cell parameters are only
 used when they are defined by crystal symmetry.  An approximate (isotropic)
 treatment of cell esds is used for estimating esds involving l.s. planes.
;
loop_
    _geom_bond_atom_site_label_1
    _geom_bond_atom_site_label_2
    _geom_bond_site_symmetry_2
    _geom_bond_distance
    _geom_bond_publ_flag
    O1 H1C . 0.8703 ?
    O1 H1D . 0.8701 ?
    O1 H1E . 0.84(2) ?
    N1 C1 3_665 1.4614(13) ?
    N1 C1 . 1.4614(13) ?
    N1 C1 2_655 1.4614(13) ?
    N2 C3 . 1.2665(16) ?
    N2 C2 . 1.4578(15) ?
    C1 H1A . 0.9900 ?
    C1 H1B . 0.9900 ?
    C1 C2 . 1.5197(18) ?
    C6 H6 . 0.9500 ?
    C6 C5 . 1.3826(17) ?
    C6 C4 17_556 1.3940(17) ?
    C5 H5 . 0.9500 ?
    C5 C4 . 1.3875(17) ?
    C3 H3 . 0.9500 ?
    C3 C4 . 1.4670(16) ?
    C2 H2A . 0.9900 ?
    C2 H2B . 0.9900 ?
loop_
    _geom_angle_atom_site_label_1
    _geom_angle_atom_site_label_2
    _geom_angle_atom_site_label_3
    _geom_angle_site_symmetry_1
    _geom_angle_site_symmetry_3
    _geom_angle
    _geom_angle_publ_flag
    H1C O1 H1D . . 104.5 ?
    H1C O1 H1E . . 131.6 ?
    H1D O1 H1E . . 123.1 ?
    C1 N1 C1 2_655 3_665 109.61(8) ?
    C1 N1 C1 3_665 . 109.62(8) ?
    C1 N1 C1 2_655 . 109.62(8) ?
    C3 N2 C2 . . 116.45(11) ?
    N1 C1 H1A . . 108.6 ?
    N1 C1 H1B . . 108.6 ?
    N1 C1 C2 . . 114.65(10) ?
    H1A C1 H1B . . 107.6 ?
    C2 C1 H1A . . 108.6 ?
    C2 C1 H1B . . 108.6 ?
    C5 C6 H6 . . 119.6 ?
    C5 C6 C4 . 17_556 120.73(11) ?
    C4 C6 H6 17_556 . 119.6 ?
    C6 C5 H5 . . 119.9 ?
    C6 C5 C4 . . 120.22(11) ?
    C4 C5 H5 . . 119.9 ?
    N2 C3 H3 . . 118.2 ?
    N2 C3 C4 . . 123.69(11) ?
    C4 C3 H3 . . 118.2 ?
    C6 C4 C3 17_556 . 118.24(11) ?
    C5 C4 C6 . 17_556 119.02(11) ?
    C5 C4 C3 . . 122.73(11) ?
    N2 C2 C1 . . 111.47(10) ?
    N2 C2 H2A . . 109.3 ?
    N2 C2 H2B . . 109.3 ?
    C1 C2 H2A . . 109.3 ?
    C1 C2 H2B . . 109.3 ?
    H2A C2 H2B . . 108.0 ?
loop_
    _geom_hbond_atom_site_label_D
    _geom_hbond_atom_site_label_H
    _geom_hbond_atom_site_label_A
    _geom_hbond_site_symmetry_A
    _geom_hbond_distance_DH
    _geom_hbond_distance_HA
    _geom_hbond_distance_DA
    _geom_hbond_angle_DHA
    O1 H1C O1 11_566 0.87 2.00 2.8075(13) 154
    O1 H1D O1 4_556 0.87 2.03 2.8297(13) 152
    O1 H1E N2 . 0.84(2) 2.02(2) 2.8566(14) 170.3(18)
    C6 H6 O1 9_565 0.95 2.60 3.5173(17) 163
_shelx_space_group_comment
;
The symmetry employed for this shelxl refinement is uniquely defined
by the following loop, which should always be used as a source of
symmetry information in preference to the above space-group names.
They are only intended as comments.
;
_shelx_estimated_absorpt_T_min     0.992
_shelx_estimated_absorpt_T_max     0.993
_iucr_refine_instructions_details
;
TITL 15mlvzmcs003_a.res in R32
    15mlvzmcs003_sx.res
    created by SHELXL-2017/1 at 13:05:23 on 08-Jan-2019
REM Old TITL 15MLVZMCS003 in R-3m
REM SHELXT solution in R32: R1 0.114, Rweak 0.033, Alpha 0.002
REM <I/s> 0.000 for 0 systematic absences, Orientation as input
REM Flack x = 0.235 ( 0.265 ) from 566 Parsons' quotients
REM Formula found by SHELXT: C18 N4 O3
CELL 0.64066 14.5942 14.5942 15.4565 90 90 120
ZERR 3 0.0002 0.0002 0.0002 0 0 0
LATT -3
SYMM -Y,+X-Y,+Z
SYMM +Y-X,-X,+Z
SYMM +Y,+X,-Z
SYMM -Y+X,-Y,-Z
SYMM -X,-X+Y,-Z
SFAC C H N O
DISP C 0.0025 0.0013 9.345
DISP H -0 0 0.6198
DISP N 0.0049 0.0025 15.406
DISP O 0.009 0.0048 24.8551
UNIT 108 162 24 18
L.S. 10
PLAN  10
SIZE 0.1 0.11 0.12
TEMP -153.15
BOND $H
list 4
fmap 2
acta
OMIT 2 2 0
OMIT -2 4 0
OMIT 0 0 3
OMIT -2 3 1
OMIT -3 2 1
OMIT 0 12 6
OMIT 0 4 8
OMIT -4 8 3
OMIT 4 4 3
OMIT -2 11 5
OMIT 2 9 5
OMIT 3 7 2
OMIT -3 10 2
OMIT 3 7 5
OMIT -3 10 5
REM <olex2.extras>
REM <HklSrc "%.\\15MLVZMCS003.hkl">
REM </olex2.extras>
WGHT    0.059200    0.492300
FVAR       0.61683
AFIX   6
O1    4    0.631581    0.608101    0.589503    11.00000    0.04414    0.03276 =
         0.03086    0.00053   -0.00301    0.01156
H1C   2    0.662121    0.660324    0.625960    10.50000   -1.50000
H1D   2    0.636344    0.638318    0.539870    10.50000   -1.50000
AFIX   0
N1    3    0.666667    0.333333    0.494114    10.33333    0.02992    0.02992 =
         0.01858    0.00000    0.00000    0.01496
N2    3    0.515721    0.382209    0.595077    11.00000    0.03119    0.03430 =
         0.02509   -0.00172    0.00147    0.01733
C1    1    0.612498    0.388274    0.462818    11.00000    0.03476    0.03560 =
         0.01971    0.00238    0.00148    0.01968
AFIX  23
H1A   2    0.602840    0.377965    0.399467    11.00000   -1.20000
H1B   2    0.658443    0.465002    0.473532    11.00000   -1.20000
AFIX   0
C6    1    0.535506    0.432787    0.870194    11.00000    0.03657    0.02752 =
         0.02861   -0.00219    0.00287    0.01405
AFIX  43
H6    2    0.569410    0.501297    0.895476    11.00000   -1.20000
AFIX   0
C5    1    0.529760    0.422584    0.781132    11.00000    0.03781    0.02811 =
         0.02755    0.00175    0.00496    0.01436
AFIX  43
H5    2    0.558765    0.483953    0.745679    11.00000   -1.20000
AFIX   0
C3    1    0.477812    0.307203    0.649411    11.00000    0.02919    0.03121 =
         0.02686   -0.00332   -0.00134    0.01512
AFIX  43
H3    2    0.444964    0.236743    0.628129    11.00000   -1.20000
AFIX   0
C4    1    0.481772    0.323014    0.743366    11.00000    0.02773    0.03019 =
         0.02592   -0.00093   -0.00019    0.01515
C2    1    0.505277    0.352252    0.504099    11.00000    0.03361    0.03998 =
         0.02375   -0.00291   -0.00137    0.02051
AFIX  23
H2A   2    0.469113    0.384344    0.472734    11.00000   -1.20000
H2B   2    0.461084    0.274407    0.499024    11.00000   -1.20000
AFIX   0
H1E   2    0.594999    0.542181    0.597115    11.00000    0.04492
HKLF 4
REM  15mlvzmcs003_a.res in R32
REM R1 =  0.0292 for    1553 Fo > 4sig(Fo)  and  0.0293 for all    1565 data
REM     83 parameters refined using      0 restraints
END
WGHT      0.0592      0.4922
REM Highest difference peak  0.262,  deepest hole -0.158,  1-sigma level  0.031
Q1    1   0.4841  0.3205  0.6950  11.00000  0.05    0.26
Q2    1   0.5163  0.3697  0.7613  11.00000  0.05    0.21
Q3    1   0.4527  0.2829  0.7693  11.00000  0.05    0.18
Q4    1   0.5342  0.4249  0.8267  11.00000  0.05    0.17
Q5    1   0.6344  0.6248  0.6431  11.00000  0.05    0.16
Q6    1   0.6667  0.3333  0.5410  10.33333  0.05    0.16
Q7    1   0.7172  0.3587  0.4761  11.00000  0.05    0.16
Q8    1   0.5190  0.3709  0.5521  11.00000  0.05    0.16
Q9    1   0.5586  0.3626  0.4858  11.00000  0.05    0.15
Q10   1   0.5300  0.4366  0.6081  11.00000  0.05    0.15
  REM The information below was added by Olex2.
  REM
  REM R1 = 0.0292 for 1553 Fo > 4sig(Fo) and 0.0293 for all 5038 data
  REM n/a parameters refined using n/a restraints
  REM Highest difference peak 0.26, deepest hole -0.16
  REM Mean Shift 0, Max Shift 0.000.
  REM +++ Tabular Listing of Refinement Information +++
  REM R1_all = 0.0293
  REM R1_gt = 0.0292
  REM wR_ref = 0.0824
  REM GOOF = 1.058
  REM Shift_max = 0.000
  REM Shift_mean = 0
  REM Reflections_all = 5038
  REM Reflections_gt = 1553
  REM Parameters = n/a
  REM Hole = -0.16
  REM Peak = 0.26
  REM Flack = 0.2(3)
;
