# Supplementary material for: Rapid and facile one-step microwave synthesis of macrobicyclic cryptands
Source: Acta Crystallogr E Crystallogr Commun. 2025 Apr 29;81(Pt 5):448–51. doi: 10.1107/S2056989025003044 (PMC12054757; doi:10.1107/S2056989025003044)
Supplement: Supplementary file 2 [file e-81-00448-Isup2.hkl]

#
# h,k,l, Fc-squared, Fo-squared, sigma(Fo-squared), status flag
#
data_I
_shelx_title ' 15mlvzmcs003_a.res in R32'
_shelx_refln_list_code          4
_shelx_F_calc_maximum      152.57
_exptl_crystal_F_000      1122.00
_reflns_d_resolution_high  0.7319

loop_
 _space_group_symop_operation_xyz
 'x, y, z'
 '-y, x-y, z'
 '-x+y, -x, z'
 'y, x, -z'
 'x-y, -y, -z'
 '-x, -x+y, -z'
 'x+2/3, y+1/3, z+1/3'
 '-y+2/3, x-y+1/3, z+1/3'
 '-x+y+2/3, -x+1/3, z+1/3'
 'y+2/3, x+1/3, -z+1/3'
 'x-y+2/3, -y+1/3, -z+1/3'
 '-x+2/3, -x+y+1/3, -z+1/3'
 'x+1/3, y+2/3, z+2/3'
 '-y+1/3, x-y+2/3, z+2/3'
 '-x+y+1/3, -x+2/3, z+2/3'
 'y+1/3, x+2/3, -z+2/3'
 'x-y+1/3, -y+2/3, -z+2/3'
 '-x+1/3, -x+y+2/3, -z+2/3'

_cell_length_a    14.5942
_cell_length_b    14.5942
_cell_length_c    15.4565
_cell_angle_alpha  90.000
_cell_angle_beta   90.000
_cell_angle_gamma 120.000

_shelx_F_squared_multiplier     1.000

loop_
 _refln_index_h
 _refln_index_k
 _refln_index_l
 _refln_F_squared_calc
 _refln_F_squared_meas
 _refln_F_squared_sigma
 _refln_observed_status
   1   1   0       5527.75       5252.71         9.26 o
  -1   2   0       5535.16       5231.44        13.56 o
   0   3   0       6248.30       6466.92        14.98 o
   3   3   0      16206.51      15585.52        45.25 o
   1   4   0       3297.11       3722.96        24.63 o
   4   4   0       7457.35       7281.20       123.50 o
  -1   5   0       3299.92       3717.92        39.66 o
   2   5   0       7784.91       8405.38        29.44 o
   5   5   0       6203.46       6345.91        48.51 o
  -3   6   0      16203.22      15626.97        72.22 o
   0   6   0       9147.11       9521.80        16.11 o
   3   6   0       2428.56       2536.38        32.79 o
   6   6   0       6152.26       6017.47        17.14 o
  -2   7   0       7781.56       8466.96        53.28 o
   1   7   0        148.26        145.84         1.48 o
   4   7   0       5165.00       5256.89        22.76 o
   7   7   0        949.38        987.13        23.60 o
  -4   8   0       7458.87       7300.24        63.13 o
  -1   8   0        148.61        151.64         1.15 o
   2   8   0       1069.88       1182.11         3.29 o
   5   8   0       2134.24       2073.37        13.35 o
   8   8   0        854.74        837.26         5.80 o
  -3   9   0       2426.59       2620.96        29.15 o
   0   9   0        556.94        625.38         6.79 o
   3   9   0        539.29        557.56        10.65 o
   6   9   0        228.90        234.20         2.26 o
   9   9   0        627.91        601.14         6.23 o
  -5  10   0       6207.60       6431.73        24.40 o
  -2  10   0       1072.36       1175.15         4.05 o
   1  10   0       1001.88       1035.41        18.07 o
   4  10   0        173.30        162.87         2.20 o
   7  10   0        403.34        398.50         3.75 o
  -4  11   0       5161.31       5251.83        38.87 o
  -1  11   0       1002.10       1033.20         7.22 o
   2  11   0        252.77        277.78         2.76 o
   5  11   0        484.26        481.25         4.07 o
   8  11   0        126.93        120.36         2.79 o
  -6  12   0       6156.96       6046.16        37.40 o
  -3  12   0        539.55        567.78        19.08 o
   0  12   0          3.06          1.02         0.26 o
   3  12   0         51.07         55.15         1.37 o
   6  12   0         91.51         98.59         1.54 o
  -5  13   0       2132.83       2089.65        23.28 o
  -2  13   0        252.51        273.07         7.92 o
   1  13   0          4.49          5.70         0.50 o
   4  13   0        235.49        262.24         3.08 o
  -7  14   0        949.18        978.33        27.96 o
  -4  14   0        173.67        161.17         1.92 o
  -1  14   0          4.53          5.84         0.54 o
   2  14   0         34.06         39.93         1.28 o
   5  14   0         61.40         55.80         2.21 o
  -6  15   0        228.66        232.03         4.37 o
  -3  15   0         50.99         50.81         2.75 o
   0  15   0         72.15        101.30        12.56 o
   3  15   0        239.53        241.75         4.36 o
  -8  16   0        855.89        850.20         8.41 o
  -5  16   0        484.26        487.24         6.07 o
  -2  16   0         33.96         38.92         3.18 o
   1  16   0        185.44        207.08         4.15 o
  -7  17   0        403.35        403.93        10.39 o
  -4  17   0        235.60        267.06         4.15 o
  -1  17   0        185.32        217.91         3.86 o
  -9  18   0        627.19        578.22         6.91 o
  -6  18   0         91.30         94.90         1.65 o
  -3  18   0        239.34        255.84         4.02 o
  -8  19   0        127.16        115.91         2.23 o
  -5  19   0         61.48         61.00         2.08 o
  -1   1   1       1513.93       1560.95         5.72 o
   0   2   1       2696.07       2446.26        17.53 o
  -5   3   1      10381.30      10440.90        96.00 o
   1   3   1        938.03        986.53        11.92 o
  -7   4   1       5721.72       5907.09        25.47 o
  -4   4   1       9936.03      10525.19        51.67 o
  -1   4   1        936.30        990.97        15.44 o
   2   4   1       3147.30       3516.41        23.56 o
  -9   5   1       5403.01       5609.44        18.96 o
  -6   5   1       2066.92       2141.27        21.18 o
  -3   5   1      10383.63      10446.89        78.30 o
   0   5   1      10485.71      11646.83        26.24 o
   3   5   1        520.43        535.78         5.94 o
 -11   6   1       1209.78       1210.93         6.20 o
  -8   6   1        630.40        737.94        16.71 o
  -5   6   1       2066.17       2162.40        30.49 o
  -2   6   1       3140.04       3519.78        35.33 o
   1   6   1       2773.11       3006.25        20.27 o
   4   6   1        448.10        432.62         3.76 o
 -13   7   1         79.92         63.00         1.00 o
 -10   7   1         59.56         45.21         0.80 o
  -7   7   1        660.48        710.86         3.24 o
  -4   7   1       5723.37       6035.16        60.81 o
  -1   7   1       2776.42       3054.76        16.56 o
   2   7   1       1035.09       1198.29         4.91 o
   5   7   1        702.20        699.44         4.85 o
 -15   8   1       1479.61       1467.95        10.75 o
 -12   8   1       1483.20       1439.97         8.79 o
  -9   8   1        319.43        364.33         3.53 o
  -6   8   1        630.61        741.61        14.19 o
  -3   8   1        522.29        541.80         5.00 o
   0   8   1       6297.87       6034.69        30.80 o
   3   8   1         18.67         14.56         0.45 o
   6   8   1       1455.05       1388.06         4.89 o
 -17   9   1          0.90          0.46         0.34 o
 -14   9   1        123.80        128.25         2.74 o
 -11   9   1       1114.97       1086.51        16.99 o
  -8   9   1        318.80        365.10         3.88 o
  -5   9   1       5402.24       5577.43        26.00 o
  -2   9   1       1035.42       1188.29        12.83 o
   1   9   1        122.93        131.33         1.49 o
   4   9   1        709.58        750.26         5.40 o
   7   9   1         45.08         52.26         1.13 o
 -19  10   1        127.17        127.97         3.80 o
 -16  10   1        164.41        160.81         2.39 o
 -13  10   1        448.84        443.57         3.03 o
 -10  10   1        927.86        902.11         7.07 o
  -7  10   1         59.35         44.81         0.74 o
  -4  10   1        447.17        432.05         3.10 o
  -1  10   1        123.53        130.99         1.97 o
   2  10   1        944.31        885.48         9.92 o
   5  10   1        174.04        181.93         4.37 o
   8  10   1        484.99        498.51         4.07 o
 -18  11   1         43.70         39.20         1.02 o
 -15  11   1         83.08         86.26         1.45 o
 -12  11   1        511.21        475.49         7.00 o
  -9  11   1       1115.63       1126.09         6.92 o
  -6  11   1       1208.25       1246.19         6.07 o
  -3  11   1         18.79         14.86         0.47 o
   0  11   1        231.53        185.23         3.94 o
   3  11   1         93.56         97.50         1.31 o
   6  11   1        127.70        127.41         1.72 o
 -17  12   1         10.58         10.94         0.78 o
 -14  12   1         97.29         96.75         2.69 o
 -11  12   1        511.67        467.29         7.61 o
  -8  12   1       1484.63       1453.21        13.62 o
  -5  12   1        702.95        697.79         8.99 o
  -2  12   1        943.86        906.34         9.04 o
   1  12   1        138.32        120.85         1.53 o
   4  12   1        529.19        562.24         4.63 o
   7  12   1         60.50         67.30         1.48 o
 -19  13   1         91.77         89.65         2.76 o
 -16  13   1         74.46         89.78         1.85 o
 -13  13   1        734.67        737.13         5.11 o
 -10  13   1        448.10        445.93         5.62 o
  -7  13   1         79.47         63.02         1.34 o
  -4  13   1        708.70        754.11        11.74 o
  -1  13   1        138.43        121.10         1.55 o
   2  13   1        187.13        196.63         2.53 o
   5  13   1        156.34        170.62         2.69 o
 -18  14   1         17.87         17.73         0.93 o
 -15  14   1          9.22          9.29         0.72 o
 -12  14   1         97.07         94.24         1.93 o
  -9  14   1        124.13        126.69         3.74 o
  -6  14   1       1456.21       1385.38        37.96 o
  -3  14   1         93.30         94.96         2.24 o
   3  14   1         98.52         88.64         2.06 o
 -17  15   1         35.92         37.85         1.30 o
 -14  15   1          9.27         10.46         1.46 o
 -11  15   1         83.37         87.67         2.82 o
  -8  15   1       1478.41       1469.14        11.15 o
  -5  15   1        174.43        179.49         7.60 o
  -2  15   1        187.07        192.23         3.94 o
   1  15   1        113.06        124.69         2.79 o
 -16  16   1         59.67         57.08         7.11 o
 -13  16   1         74.42         95.72         2.60 o
 -10  16   1        164.39        163.43         3.39 o
  -7  16   1         45.04         53.09         1.43 o
  -4  16   1        529.28        566.69        13.75 o
  -1  16   1        112.96        112.54         2.92 o
 -15  17   1         35.90         39.49         3.54 o
 -12  17   1         10.61          9.21         0.74 o
  -9  17   1          0.91          0.67         0.37 o
  -6  17   1        127.81        129.97         6.73 o
  -3  17   1         98.61         85.26         1.81 o
 -14  18   1         17.86         18.09         0.92 o
 -11  18   1         43.72         40.38         1.08 o
  -8  18   1        485.22        497.98         5.81 o
  -5  18   1        156.18        166.52         2.31 o
 -13  19   1         91.79         97.93         2.60 o
 -10  19   1        127.25        126.41         2.33 o
  -7  19   1         60.36         66.60         2.49 o
   0   1   2       6639.72       6850.04        14.23 o
  -2   2   2        735.98        764.67         8.71 o
   1   2   2        538.04        517.88         6.25 o
  -4   3   2       4985.04       5053.75        23.86 o
  -1   3   2        537.79        512.35         5.18 o
   2   3   2      13851.70      13465.29        53.58 o
  -6   4   2       5241.73       5352.61        23.74 o
  -3   4   2       4990.19       5089.91        15.11 o
   0   4   2      23276.33      20771.23       766.72 o
   3   4   2       1587.14       1501.73        14.03 o
  -8   5   2        379.58        434.42         4.71 o
  -5   5   2          8.36          3.40         0.19 o
  -2   5   2      13853.04      13455.45       110.46 o
   1   5   2       8179.67       8787.30        73.36 o
   4   5   2       1449.58       1512.39        16.93 o
 -10   6   2       2055.00       2047.56        18.22 o
  -7   6   2        838.76        883.31         5.13 o
  -4   6   2       5239.90       5307.88        56.29 o
  -1   6   2       8187.37       8714.37        62.45 o
   2   6   2       1414.95       1528.73        12.80 o
   5   6   2        104.40         85.55         1.45 o
 -12   7   2       1014.08        985.45        13.58 o
  -9   7   2         64.60         74.99         1.11 o
  -6   7   2        838.00        886.34         5.19 o
  -3   7   2       1584.52       1520.17        11.45 o
   0   7   2       9085.28       9642.98        25.83 o
   6   7   2       2378.10       2354.18         9.45 o
 -14   8   2        702.23        663.40         3.55 o
 -11   8   2       2785.59       2555.02        36.15 o
  -8   8   2      10621.63      10318.44        24.78 o
  -5   8   2        379.89        440.08         3.02 o
  -2   8   2       1413.22       1543.87        11.99 o
   1   8   2        321.88        323.27         2.53 o
   4   8   2        227.16        195.23         2.00 o
   7   8   2        377.26        376.85         3.12 o
 -16   9   2        349.40        348.44         2.83 o
 -13   9   2        460.20        419.70         9.64 o
 -10   9   2        957.98        895.04         7.13 o
  -7   9   2         64.38         77.97         1.30 o
  -4   9   2       1450.19       1533.54         3.96 o
  -1   9   2        320.96        327.14         1.77 o
   2   9   2        425.76        420.03         2.32 o
   5   9   2        984.92       1001.55        10.08 o
   8   9   2        978.59       1048.34         5.96 o
 -18  10   2         77.20         77.00         1.36 o
 -15  10   2       1454.94       1497.86        12.53 o
 -12  10   2       5247.49       5151.71        42.78 o
  -9  10   2        957.70        910.00         9.49 o
  -6  10   2       2056.56       2083.80        15.85 o
   0  10   2          0.81          2.21         0.30 o
   3  10   2        121.38        105.69         1.58 o
   6  10   2        362.73        370.50         5.79 o
   9  10   2         17.57         18.59         0.75 o
 -17  11   2         45.38         52.69         1.62 o
 -14  11   2        335.51        336.87         2.83 o
 -11  11   2        105.76        117.15         1.50 o
  -8  11   2       2785.57       2653.15        20.53 o
  -5  11   2        104.89         88.08         2.79 o
  -2  11   2        425.91        412.21         3.62 o
   1  11   2        141.02        111.00         1.90 o
   4  11   2        948.46        957.07         6.45 o
   7  11   2        275.12        287.87         3.20 o
 -16  12   2        303.56        306.44         3.15 o
 -13  12   2        791.89        796.36         5.47 o
 -10  12   2       5247.56       5114.37        48.96 o
  -7  12   2       1013.32       1002.90        10.85 o
  -4  12   2        226.82        201.13         1.98 o
  -1  12   2        141.20        113.37         2.74 o
   2  12   2        233.89        220.78         5.65 o
   5  12   2        557.90        568.08         6.68 o
 -18  13   2         22.75         18.01         1.10 o
 -15  13   2         52.87         47.62         2.16 o
 -12  13   2        791.86        805.59         7.23 o
  -9  13   2        460.63        429.38        12.56 o
  -6  13   2       2379.41       2372.61        32.47 o
  -3  13   2        120.98        105.02         2.55 o
   0  13   2        216.40        183.33         2.84 o
   3  13   2        435.84        466.08         5.65 o
   6  13   2        401.65        448.44         6.02 o
 -17  14   2         60.79         63.97         1.61 o
 -14  14   2        298.49        349.22         4.73 o
 -11  14   2        335.38        331.78         8.69 o
  -8  14   2        701.56        664.94         6.35 o
  -5  14   2        985.24       1010.10        24.75 o
  -2  14   2        233.17        216.96         5.65 o
   1  14   2        332.51        364.83         2.94 o
   4  14   2        347.75        350.77         6.54 o
 -16  15   2         59.28         53.80         2.18 o
 -13  15   2         53.11         48.70         2.05 o
 -10  15   2       1455.87       1489.54        15.99 o
  -7  15   2        376.80        370.57         3.51 o
  -4  15   2        949.58        909.03        11.20 o
  -1  15   2        332.19        362.24        16.59 o
   2  15   2        276.36        310.93         4.49 o
 -15  16   2         59.33         54.54         1.46 o
 -12  16   2        303.43        300.25         6.01 o
  -9  16   2        349.21        347.17         5.23 o
  -6  16   2        362.15        350.35         7.61 o
  -3  16   2        436.39        473.01         9.16 o
   0  16   2         12.53         16.91         2.97 o
 -14  17   2         60.87         68.65         2.26 o
 -11  17   2         45.33         53.02         1.21 o
  -5  17   2        556.94        571.31        11.07 o
  -2  17   2        276.89        309.51         4.44 o
 -13  18   2         22.69         18.78         0.96 o
 -10  18   2         76.99         74.88         2.18 o
  -7  18   2        274.97        290.45         4.39 o
  -4  18   2        347.26        352.81         3.20 o
  -9  19   2         17.62         18.42         0.80 o
  -6  19   2        402.42        446.58         5.64 o
   1   1   3       7026.61       7435.53        49.63 o
  -1   2   3       7026.67       7378.86        55.96 o
   2   2   3       1416.35       1556.98        10.18 o
  -3   3   3        214.71        243.92         1.09 o
   0   3   3       1204.41       1273.41        11.64 o
   3   3   3       2951.79       3170.16        40.04 o
  -5   4   3        126.07        116.56         1.03 o
  -2   4   3       1416.96       1548.22        12.24 o
   1   4   3       1541.42       1731.91        27.19 o
  -7   5   3       3275.57       3275.01        26.76 o
  -4   5   3        126.44        116.48         1.08 o
  -1   5   3       1541.50       1666.67        29.82 o
   2   5   3       5975.59       6375.06        54.45 o
   5   5   3        422.28        376.68         5.34 o
  -9   6   3        209.02        203.34         1.94 o
  -6   6   3        906.01       1081.86         3.20 o
  -3   6   3       2950.88       3180.28        40.66 o
   0   6   3        119.06         93.94         0.74 o
   3   6   3        533.41        618.50         9.67 o
   6   6   3       1971.84       1779.45        21.63 o
 -11   7   3       1567.23       1630.55        24.12 o
  -8   7   3        785.02        862.01         5.25 o
  -5   7   3       3277.54       3250.90        11.39 o
  -2   7   3       5975.56       6356.49        20.91 o
   1   7   3       1352.20       1375.34        12.48 o
   4   7   3       1651.39       1638.75        13.29 o
   7   7   3        549.02        540.98        20.38 o
 -13   8   3        752.68        752.24         6.87 o
 -10   8   3        217.35        184.35         1.42 o
  -7   8   3        785.07        865.60         4.60 o
  -1   8   3       1350.28       1383.74        12.82 o
   2   8   3        321.09        377.59         3.71 o
   5   8   3        199.22        177.98         1.67 o
   8   8   3         65.30         62.44         1.51 o
 -15   9   3        199.98        208.67         2.13 o
 -12   9   3        288.49        302.33         5.54 o
  -9   9   3       6085.87       6139.57        30.26 o
  -6   9   3        208.40        207.70         3.11 o
  -3   9   3        533.22        609.72         5.50 o
   0   9   3        405.82        464.77         2.24 o
   3   9   3        324.35        315.52         4.62 o
   6   9   3         10.60          9.18         0.59 o
   9   9   3          4.66          3.52         0.59 o
 -17  10   3         61.41         64.58         2.13 o
 -14  10   3        403.82        379.88         2.48 o
 -11  10   3        271.14        285.33        12.57 o
  -8  10   3        216.72        186.21         1.27 o
  -5  10   3        422.52        389.06         3.37 o
  -2  10   3        321.44        375.38         4.70 o
   1  10   3        561.69        587.92        15.76 o
   4  10   3        314.07        302.10         2.63 o
   7  10   3        167.19        181.94         2.46 o
 -16  11   3         24.23         26.01         0.74 o
 -13  11   3        902.11        928.00         5.39 o
 -10  11   3        269.80        282.62         9.30 o
  -7  11   3       1568.44       1646.39         7.74 o
  -4  11   3       1651.18       1632.80        14.66 o
  -1  11   3        563.21        576.88         3.80 o
   2  11   3        198.95        212.95         4.60 o
   5  11   3        340.18        354.97         3.51 o
   8  11   3          8.47         11.51         0.64 o
 -18  12   3         54.04         51.62         1.92 o
 -15  12   3        351.33        324.07         4.73 o
 -12  12   3        558.17        504.12        10.05 o
  -9  12   3        288.96        297.89         3.86 o
  -6  12   3       1971.44       1793.94        18.04 o
  -3  12   3        324.23        316.16         4.90 o
   0  12   3         91.56         97.61         1.86 o
   3  12   3         90.54         85.26         2.44 o
   6  12   3        159.10        154.87         2.11 o
 -17  13   3        236.19        239.73         3.72 o
 -14  13   3        472.00        474.07         7.23 o
 -11  13   3        901.61        924.03         7.73 o
  -8  13   3        751.60        758.99         8.57 o
  -5  13   3        199.38        177.62         3.18 o
  -2  13   3        199.02        211.18         4.05 o
   1  13   3        176.82        168.36         2.05 o
   4  13   3        147.77        164.87         3.26 o
 -16  14   3         19.67         16.81         1.08 o
 -13  14   3        473.11        471.86         4.08 o
 -10  14   3        404.08        379.90         3.30 o
  -7  14   3        549.29        527.53        12.93 o
  -4  14   3        313.46        299.99         3.60 o
  -1  14   3        177.14        169.89         1.99 o
   2  14   3         34.00         29.78         1.15 o
 -18  15   3         41.18         45.26         2.10 o
 -15  15   3         45.55         42.44         1.45 o
 -12  15   3        350.80        419.92         5.52 o
  -9  15   3        200.08        203.50         2.19 o
  -6  15   3         10.60          9.13         0.57 o
  -3  15   3         90.43         83.46         1.77 o
   0  15   3         47.60         63.34         2.10 o
 -17  16   3          7.22          9.20         0.76 o
 -14  16   3         19.65         17.57         0.92 o
 -11  16   3         24.32         27.81         0.89 o
  -8  16   3         65.32         61.34         1.52 o
  -5  16   3        340.49        356.92         4.76 o
  -2  16   3         33.96         28.22         1.16 o
 -16  17   3          7.24          8.49         0.74 o
 -13  17   3        236.03        229.00         4.34 o
 -10  17   3         61.33         63.21         2.37 o
  -7  17   3        166.95        178.14         3.47 o
  -4  17   3        148.18        162.61         3.63 o
 -15  18   3         41.25         50.36         1.94 o
 -12  18   3         54.07         49.31         2.16 o
  -9  18   3          4.65          3.70         0.62 o
  -6  18   3        159.10        147.06         3.15 o
  -8  19   3          8.48         11.23         0.68 o
  -1   1   4       2696.87       2659.70        10.25 o
  -3   2   4       8717.59       8786.56        14.89 o
   0   2   4      10224.17      10698.59        26.43 o
  -5   3   4        474.50        495.53         4.66 o
  -2   3   4       8717.35       8869.27        32.03 o
   1   3   4       2948.97       3063.25        19.56 o
  -7   4   4       5441.66       5907.95        67.31 o
  -4   4   4          4.07          3.56         0.25 o
  -1   4   4       2948.02       3098.24         7.47 o
   2   4   4       1371.80       1588.81        27.14 o
  -9   5   4       1694.84       1716.83         5.76 o
  -6   5   4       5237.24       5562.75        37.85 o
  -3   5   4        472.34        492.29         5.53 o
   0   5   4       4359.38       5086.61        18.73 o
   3   5   4       2492.20       2619.20        28.18 o
 -11   6   4       1218.03       1214.51         9.72 o
  -8   6   4        281.60        346.20         3.08 o
  -5   6   4       5238.02       5568.36        36.52 o
  -2   6   4       1375.29       1620.38        18.39 o
   1   6   4         79.87        103.39         0.76 o
   4   6   4       1049.10       1078.42        15.81 o
 -13   7   4       1496.86       1442.19        17.01 o
 -10   7   4        259.69        263.46         2.12 o
  -7   7   4          5.79          9.50         0.30 o
  -4   7   4       5441.95       5895.19        44.28 o
  -1   7   4         80.29        104.76         0.72 o
   2   7   4       2427.06       2633.29        76.71 o
   5   7   4       1257.77       1225.72         6.03 o
 -15   8   4        347.47        357.12         2.92 o
 -12   8   4        251.63        248.43         1.92 o
  -9   8   4        787.35        854.97         8.25 o
  -6   8   4        282.67        349.00         2.57 o
  -3   8   4       2491.42       2658.28        40.01 o
   0   8   4        135.52        140.06         0.99 o
   3   8   4        130.43        126.45         3.04 o
   6   8   4         84.16         79.90         2.33 o
 -17   9   4        273.46        285.19         2.56 o
 -14   9   4        128.37        126.69         1.81 o
 -11   9   4         88.50         79.03         0.86 o
  -8   9   4        787.94        865.05         5.76 o
  -5   9   4       1692.96       1725.14         5.71 o
  -2   9   4       2427.24       2561.05        43.27 o
   1   9   4        350.60        422.36         3.82 o
   4   9   4         21.93         22.12         0.67 o
   7   9   4         18.75         20.51         0.76 o
 -19  10   4          6.35          5.60         1.00 o
 -16  10   4        447.58        446.54         5.23 o
 -13  10   4          0.43          0.97         0.29 o
 -10  10   4        227.80        221.70         1.42 o
  -7  10   4        259.48        259.72         3.51 o
  -4  10   4       1050.15       1082.44        10.07 o
  -1  10   4        350.46        417.67         9.15 o
   2  10   4        739.19        725.50        19.79 o
   5  10   4         66.65         63.42         1.24 o
   8  10   4        179.96        183.45         3.50 o
 -18  11   4         37.77         40.70         1.83 o
 -15  11   4        275.13        279.83         2.54 o
 -12  11   4        111.47        114.40         5.40 o
  -9  11   4         88.62         80.44         0.86 o
  -6  11   4       1218.81       1251.83        11.61 o
  -3  11   4        130.30        124.89         2.51 o
   0  11   4        973.88        915.49        23.23 o
   3  11   4         62.56         59.95         1.38 o
   6  11   4          8.12          8.47         0.60 o
 -17  12   4         32.37         39.69         1.84 o
 -14  12   4        745.13        753.07        10.78 o
 -11  12   4        111.62        112.66         6.09 o
  -8  12   4        251.71        249.15         1.93 o
  -5  12   4       1258.33       1211.80         6.37 o
  -2  12   4        739.09        730.66        21.66 o
   1  12   4         52.79         49.39         1.46 o
   4  12   4        252.35        253.41         5.68 o
 -16  13   4         50.10         52.41         1.43 o
 -13  13   4         50.69         47.25         0.97 o
 -10  13   4          0.43          0.94         0.30 o
  -7  13   4       1494.79       1422.21        58.31 o
  -4  13   4         21.93         21.08         0.66 o
  -1  13   4         52.69         49.99         1.53 o
   2  13   4        333.86        368.62         4.95 o
   5  13   4          8.15          7.91         0.57 o
 -15  14   4         60.93         60.86         2.25 o
 -12  14   4        745.15        744.54         4.57 o
  -9  14   4        128.81        130.23         2.37 o
  -6  14   4         83.97         76.50         2.20 o
  -3  14   4         62.47         59.92         1.97 o
   0  14   4        486.21        504.47         4.40 o
   3  14   4        100.32         99.40         3.23 o
 -17  15   4         15.75         15.75         0.91 o
 -14  15   4         60.88         60.43         1.55 o
 -11  15   4        274.64        277.20         4.31 o
  -8  15   4        348.01        358.48         4.71 o
  -5  15   4         66.42         58.23         2.69 o
  -2  15   4        333.93        359.13         3.78 o
   1  15   4          1.82          1.51         0.42 o
 -16  16   4        528.95        547.84        19.07 o
 -13  16   4         50.51         51.76         1.50 o
 -10  16   4        447.41        447.64         8.36 o
  -7  16   4         18.88         19.09         0.79 o
  -4  16   4        252.59        253.40         3.03 o
  -1  16   4          1.79          1.88         0.47 o
 -15  17   4         15.66         16.69         0.91 o
 -12  17   4         32.58         39.69         1.79 o
  -9  17   4        273.19        282.37         4.59 o
  -6  17   4          8.16          7.94         0.62 o
  -3  17   4        100.26         97.70         2.04 o
 -11  18   4         38.03         39.05         1.33 o
  -8  18   4        179.82        184.23         4.26 o
  -5  18   4          8.14          7.35         0.59 o
 -10  19   4          6.45          6.41         0.95 o
   0   1   5       2719.57       2838.67         6.22 o
  -2   2   5       1265.55       1472.07         5.39 o
   1   2   5       1458.12       1481.60         9.93 o
  -4   3   5        250.13        224.54         1.29 o
  -1   3   5       1458.72       1509.88         3.32 o
   2   3   5       1104.63       1078.80        10.81 o
  -6   4   5       7540.64       8186.53       135.11 o
  -3   4   5        250.41        231.93         1.23 o
   0   4   5          0.41          0.98         0.19 o
   3   4   5       4131.73       4496.40        30.34 o
  -8   5   5        117.00         92.62         0.88 o
  -5   5   5       5331.44       6121.41        16.98 o
  -2   5   5       1105.01       1057.10         4.09 o
   1   5   5       4117.96       4594.39        16.92 o
   4   5   5        139.97        130.10         6.62 o
 -10   6   5       1064.94       1102.97        10.83 o
  -7   6   5        223.48        220.92         1.93 o
  -4   6   5       7540.16       7928.09        98.73 o
  -1   6   5       4117.56       4679.96        10.45 o
   2   6   5       2452.38       2563.83         7.04 o
   5   6   5        369.69        381.98         7.63 o
 -12   7   5        405.55        390.52         8.09 o
  -9   7   5       1181.82       1175.92        26.46 o
  -6   7   5        222.49        216.32         2.67 o
  -3   7   5       4132.02       4502.86        14.77 o
   6   7   5         78.64         62.53         0.92 o
 -14   8   5        334.62        307.22         4.01 o
 -11   8   5         99.78         94.39         1.18 o
  -8   8   5       2284.76       2262.44        22.34 o
  -5   8   5        117.48         89.59         0.81 o
  -2   8   5       2452.26       2561.41         9.38 o
   1   8   5       1196.82       1298.00        10.89 o
   4   8   5        754.93        677.82         8.31 o
   7   8   5         83.38         78.86         1.19 o
 -16   9   5         84.20         72.01         2.50 o
 -13   9   5         15.19         15.83         0.52 o
 -10   9   5        221.88        223.08         1.79 o
  -7   9   5       1181.70       1171.53        34.79 o
  -4   9   5        140.47        127.94         8.63 o
  -1   9   5       1195.95       1274.37         8.15 o
   5   9   5         21.55         16.51         0.74 o
   8   9   5         90.90         84.98         1.82 o
 -18  10   5        161.74        159.50         2.40 o
 -15  10   5        203.77        193.24         2.46 o
 -12  10   5         29.29         24.01         0.67 o
  -9  10   5        222.12        216.65         1.50 o
  -6  10   5       1064.63       1103.14        14.21 o
   0  10   5        852.83        736.67         4.76 o
   3  10   5        691.21        669.50         7.31 o
   6  10   5        659.70        664.48         4.22 o
   9  10   5         10.32         12.64         1.18 o
 -17  11   5         10.71         12.77         1.21 o
 -14  11   5         88.37         84.07         1.25 o
 -11  11   5        292.35        274.64         2.33 o
  -8  11   5        100.02         92.53         2.14 o
  -5  11   5        369.28        378.86         5.83 o
   1  11   5        568.93        611.08        10.63 o
   4  11   5        114.97         97.82         1.55 o
   7  11   5        196.34        222.82         2.85 o
 -16  12   5        125.50        127.02         2.89 o
 -13  12   5        405.57        391.14         3.52 o
 -10  12   5         29.21         24.86         0.68 o
  -7  12   5        405.19        380.52         6.97 o
  -4  12   5        755.25        669.27        15.30 o
  -1  12   5        569.50        621.09        19.43 o
   2  12   5        629.02        557.87        12.67 o
   5  12   5        461.27        494.17         5.73 o
 -15  13   5         28.35         25.54         0.86 o
 -12  13   5        405.40        404.57         3.73 o
  -9  13   5         15.12         15.56         0.58 o
  -6  13   5         78.69         62.47         1.03 o
  -3  13   5        690.21        663.06         6.47 o
   0  13   5         49.72         49.87         1.05 o
   3  13   5         72.41         70.26         2.29 o
 -17  14   5        213.80        234.78         3.94 o
 -14  14   5         13.46         15.16         0.96 o
 -11  14   5         88.13         82.95         1.23 o
  -8  14   5        335.24        297.82         4.08 o
  -5  14   5         21.53         16.69         0.72 o
  -2  14   5        629.25        561.53        10.68 o
   1  14   5        312.87        308.06         8.55 o
   4  14   5        178.93        180.48         3.63 o
 -16  15   5         59.49         60.27         2.05 o
 -13  15   5         28.61         26.31         0.89 o
 -10  15   5        203.78        197.85         2.48 o
  -7  15   5         83.23         79.87         2.02 o
  -4  15   5        114.98         94.39         1.98 o
  -1  15   5        312.82        306.13         7.76 o
   2  15   5          8.38          5.99         0.97 o
 -15  16   5         59.56         59.00         2.26 o
 -12  16   5        125.42        126.18         3.31 o
  -9  16   5         84.03         67.32         1.71 o
  -6  16   5        659.76        662.15         7.11 o
  -3  16   5         72.40         72.76         1.25 o
   0  16   5         59.79         56.71         1.78 o
 -14  17   5        213.89        230.38         5.61 o
 -11  17   5         10.67         11.98         0.85 o
  -8  17   5         90.88         78.34         1.77 o
  -5  17   5        461.32        455.35         6.07 o
  -2  17   5          8.40          5.76         1.16 o
 -10  18   5        161.57        157.28         5.91 o
  -7  18   5        196.46        216.02         3.84 o
  -4  18   5        178.81        175.52         3.94 o
  -9  19   5         10.32         13.19         1.10 o
   0   0   6       9775.97      10084.50       109.93 o
   1   1   6      10410.94      10582.43        30.51 o
  -1   2   6      10409.17      10682.51        26.72 o
   2   2   6       3530.34       3735.04        30.46 o
  -3   3   6        957.73       1021.60         9.37 o
   0   3   6        126.22         94.93         0.75 o
   3   3   6        384.76        359.13         4.36 o
  -5   4   6        148.58        113.11         1.19 o
  -2   4   6       3530.34       3695.05        11.18 o
   1   4   6       3143.45       3280.98        33.62 o
   4   4   6        620.99        565.63         7.54 o
  -7   5   6         49.27         49.70         1.21 o
  -4   5   6        148.95        115.52         1.75 o
  -1   5   6       3141.46       3259.38        25.82 o
   2   5   6        537.51        568.94         4.97 o
   5   5   6         93.46        102.19         1.38 o
  -9   6   6        262.79        262.15         2.09 o
  -6   6   6        269.54        285.04         1.67 o
  -3   6   6        384.81        365.07         3.59 o
   0   6   6       4332.07       4180.10        27.43 o
   3   6   6        672.05        673.17         6.64 o
   6   6   6       1068.05       1029.44        11.39 o
 -11   7   6        123.11        147.83         2.24 o
  -8   7   6         19.97         16.70         0.39 o
  -5   7   6         49.29         50.18         2.90 o
  -2   7   6        536.57        578.01         3.86 o
   1   7   6       1179.23       1274.77        13.14 o
   4   7   6         85.31         81.75         1.62 o
   7   7   6        350.95        318.32         2.33 o
 -13   8   6        149.73        143.17         1.89 o
 -10   8   6        606.86        638.04         7.14 o
  -7   8   6         20.05         17.23         0.39 o
  -4   8   6        621.09        579.64         6.29 o
  -1   8   6       1179.61       1258.26        10.43 o
   2   8   6        335.90        341.85         5.78 o
   5   8   6        226.60        216.15         3.55 o
   8   8   6          9.31          7.73         0.50 o
 -15   9   6         97.30         90.54         1.50 o
 -12   9   6        112.08        101.74         1.26 o
  -9   9   6        257.61        298.00         2.64 o
  -6   9   6        262.74        259.46         1.82 o
  -3   9   6        671.53        683.21         5.45 o
   0   9   6        611.85        632.92         3.65 o
   3   9   6        386.67        301.97         5.33 o
   6   9   6         46.29         34.74         0.97 o
   9   9   6        116.56        109.84         2.01 o
 -17  10   6         91.55         84.15         2.23 o
 -14  10   6        180.65        180.43         2.04 o
 -11  10   6        333.07        305.01         6.21 o
  -8  10   6        606.59        617.71         6.20 o
  -5  10   6         93.52        101.77         1.55 o
  -2  10   6        335.33        339.00         4.78 o
   1  10   6        590.23        500.54        10.88 o
   4  10   6         93.19        106.99         1.91 o
   7  10   6        115.23        107.34         2.60 o
 -16  11   6        133.82        141.37         1.87 o
 -13  11   6        150.98        142.89         2.12 o
 -10  11   6        333.56        306.29         5.31 o
  -7  11   6        123.19        144.59         3.14 o
  -4  11   6         85.90         81.26         1.34 o
  -1  11   6        589.69        504.28        14.28 o
   2  11   6         28.94         25.02         0.73 o
   5  11   6         19.39         23.22         0.86 o
 -18  12   6        132.61        138.67         3.31 o
 -15  12   6         23.28         28.41         0.79 o
 -12  12   6       1356.43       1379.28        15.98 o
  -9  12   6        112.07        100.03         1.30 o
  -6  12   6       1067.82       1032.14        12.07 o
  -3  12   6        386.53        307.34         5.58 o
   3  12   6        295.80        289.66         3.59 o
   6  12   6         87.92        102.60         1.99 o
 -17  13   6         41.61         46.48         1.73 o
 -14  13   6         90.32         88.08         1.53 o
 -11  13   6        150.81        142.70         1.81 o
  -8  13   6        149.50        149.90         1.76 o
  -5  13   6        226.56        215.99         3.84 o
  -2  13   6         28.92         26.58         0.85 o
   1  13   6        206.41        187.98         2.15 o
   4  13   6        241.50        265.93         7.20 o
 -16  14   6         38.60         42.30         2.07 o
 -13  14   6         90.28         89.70         1.47 o
 -10  14   6        180.66        184.39         2.05 o
  -7  14   6        350.76        317.89         9.18 o
  -4  14   6         93.29        107.68         1.42 o
  -1  14   6        206.24        183.72         2.76 o
   2  14   6          4.64          8.12         0.61 o
 -15  15   6          3.82          5.33         0.67 o
 -12  15   6         23.22         28.24         0.78 o
  -9  15   6         97.25         90.34         1.50 o
  -6  15   6         46.12         34.57         1.58 o
  -3  15   6        295.84        283.22         4.98 o
   0  15   6         54.13         56.68         1.08 o
 -17  16   6         18.34         21.50         1.63 o
 -14  16   6         38.54         43.88         1.11 o
 -11  16   6        133.53        140.56         1.89 o
  -8  16   6          9.38          7.72         0.52 o
  -5  16   6         19.46         23.00         1.01 o
  -2  16   6          4.64          8.39         0.60 o
 -16  17   6         18.27         22.37         1.45 o
 -13  17   6         41.68         45.18         1.43 o
 -10  17   6         91.81         83.34         1.85 o
  -7  17   6        115.19        103.42         4.31 o
  -4  17   6        241.50        256.90         3.68 o
 -12  18   6        132.80        147.50         3.31 o
  -9  18   6        116.24        107.80         2.75 o
  -6  18   6         87.76        101.71         2.96 o
  -1   1   7      19308.28      19904.36       810.87 o
  -3   2   7       8649.70       9471.71        13.20 o
   0   2   7       4442.68       4691.22        28.45 o
  -5   3   7       1057.18       1114.08        13.74 o
  -2   3   7       8652.72       9479.63        14.00 o
   1   3   7        929.65       1055.55         3.40 o
  -7   4   7       4868.29       4743.11        12.82 o
  -4   4   7        846.26        891.05         4.30 o
  -1   4   7        929.76       1072.21         9.50 o
   2   4   7        397.46        410.62         4.43 o
  -9   5   7       1069.20       1059.24        20.68 o
  -6   5   7       2135.13       2310.02         7.17 o
  -3   5   7       1057.34       1109.52         5.35 o
   0   5   7       4477.21       4391.65        20.77 o
   3   5   7         72.09         65.18         0.82 o
 -11   6   7       2936.43       2582.00        27.61 o
  -8   6   7         47.27         55.42         0.90 o
  -5   6   7       2135.87       2346.61        10.72 o
  -2   6   7        396.55        412.66         5.16 o
   1   6   7        660.30        633.24        10.99 o
   4   6   7        454.28        439.72         2.96 o
 -13   7   7        683.62        620.67         6.44 o
 -10   7   7        762.40        788.82         9.77 o
  -7   7   7          5.56          8.31         0.33 o
  -4   7   7       4866.26       4761.34        23.81 o
  -1   7   7        661.48        670.61         5.97 o
   2   7   7        199.98        148.85         2.42 o
   5   7   7        401.09        370.66         7.65 o
 -15   8   7        237.23        187.17         8.66 o
 -12   8   7        326.28        307.13         2.27 o
  -9   8   7       1080.20       1158.03        57.35 o
  -6   8   7         47.48         55.64         0.67 o
  -3   8   7         72.15         65.20         0.80 o
   0   8   7       1202.00       1195.02        15.52 o
   3   8   7        381.14        357.64         2.70 o
   6   8   7        143.90        145.86         1.90 o
 -17   9   7         49.57         46.28         1.35 o
 -14   9   7          9.32          6.97         0.57 o
 -11   9   7        453.66        433.30         5.11 o
  -8   9   7       1079.36       1037.79        47.79 o
  -5   9   7       1068.69       1060.20        17.27 o
  -2   9   7        199.68        154.03         1.58 o
   1   9   7         27.52         30.49         0.75 o
   4   9   7        314.92        275.88         2.51 o
   7   9   7         55.57         57.21         1.19 o
 -16  10   7        203.92        205.77         2.73 o
 -13  10   7        416.61        410.98         3.09 o
 -10  10   7        166.31        146.66         1.54 o
  -7  10   7        763.98        788.01        18.15 o
  -4  10   7        455.60        443.47         7.34 o
  -1  10   7         27.56         29.28         0.86 o
   2  10   7        127.23        130.83         3.07 o
   5  10   7          7.86          5.70         0.46 o
   8  10   7        245.75        254.65         4.36 o
 -18  11   7          0.27          1.73         0.84 o
 -15  11   7         47.99         41.86         1.08 o
 -12  11   7        230.48        227.90         4.21 o
  -9  11   7        453.52        440.23         5.51 o
  -6  11   7       2934.16       2670.44        37.14 o
  -3  11   7        381.14        356.61         5.61 o
   3  11   7         14.45         13.21         0.83 o
   6  11   7          0.35          0.17         0.39 o
 -17  12   7         85.87         81.34         3.15 o
 -14  12   7         53.82         54.37         1.05 o
 -11  12   7        230.75        227.08         3.71 o
  -8  12   7        326.71        307.57         6.70 o
  -5  12   7        401.68        360.50         4.84 o
  -2  12   7        127.25        127.17         2.41 o
   1  12   7         30.20         33.64         0.84 o
   4  12   7        174.71        178.54         5.85 o
 -16  13   7        105.55        116.34         2.30 o
 -13  13   7         95.39         98.53         2.37 o
 -10  13   7        416.24        410.86         3.62 o
  -7  13   7        684.11        635.05        11.88 o
  -4  13   7        314.40        271.73         2.55 o
  -1  13   7         30.29         33.43         0.84 o
   2  13   7        145.63        159.31         2.35 o
 -15  14   7        104.97        112.36         1.47 o
 -12  14   7         53.90         55.49         1.05 o
  -9  14   7          9.31          6.08         0.56 o
  -6  14   7        143.83        144.77         2.75 o
  -3  14   7         14.54         14.66         2.04 o
   0  14   7        188.87        204.22         2.69 o
   3  14   7         29.98         37.15         1.05 o
 -14  15   7        104.98        113.41         1.50 o
 -11  15   7         48.00         41.06         1.59 o
  -8  15   7        236.88        183.96        14.24 o
  -5  15   7          7.91          5.41         0.47 o
  -2  15   7        145.53        161.97         2.85 o
   1  15   7         20.79         22.07         0.75 o
 -16  16   7        155.35        175.12        10.26 o
 -13  16   7        105.47        117.08         3.31 o
 -10  16   7        204.02        207.27         3.86 o
  -7  16   7         55.75         57.45         1.96 o
  -4  16   7        174.87        190.18         8.46 o
  -1  16   7         20.60         20.89         0.73 o
 -12  17   7         85.97         79.00         2.23 o
  -9  17   7         49.47         43.99         2.21 o
  -6  17   7          0.34          0.11         0.37 o
  -3  17   7         29.88         36.97         1.11 o
 -11  18   7          0.28          3.29         0.87 o
  -8  18   7        245.67        249.61         4.07 o
   0   1   8        327.41        426.78         4.32 o
  -2   2   8       2172.66       2427.99         5.88 o
   1   2   8       2882.14       2970.72        32.06 o
  -4   3   8       2360.54       2576.26        13.24 o
  -1   3   8       2884.56       2952.26        22.43 o
   2   3   8       1566.84       1550.59        11.23 o
  -6   4   8       1759.94       1745.51        12.22 o
  -3   4   8       2357.77       2576.42        27.44 o
   3   4   8        238.74        236.00         1.94 o
  -8   5   8       1086.01       1095.32        11.34 o
  -5   5   8       2100.52       2126.79        10.02 o
  -2   5   8       1569.44       1559.45         8.98 o
   1   5   8       2474.98       2478.83        36.31 o
   4   5   8         24.49         28.39         0.66 o
 -10   6   8        286.34        273.83         2.74 o
  -7   6   8        525.36        535.97         3.80 o
  -4   6   8       1759.23       1752.69        14.01 o
  -1   6   8       2472.47       2499.21        21.60 o
   2   6   8        181.95        150.14         1.91 o
   5   6   8        200.80        182.66         1.71 o
 -12   7   8        264.02        252.40         6.52 o
  -9   7   8        609.32        554.59         2.75 o
  -6   7   8        525.39        530.79         4.28 o
  -3   7   8        239.69        235.81         1.49 o
   0   7   8        180.91        193.60         2.06 o
   3   7   8        848.59        811.38         6.34 o
   6   7   8        195.12        181.22         2.63 o
 -14   8   8        824.32        830.19        12.42 o
 -11   8   8         86.75         75.80         1.16 o
  -8   8   8         14.09          7.68         0.36 o
  -5   8   8       1084.47       1108.98        12.34 o
  -2   8   8        181.76        146.85         1.96 o
   1   8   8        982.14        934.63        16.70 o
   4   8   8        405.39        379.98         2.54 o
   7   8   8        210.58        189.73         2.60 o
 -16   9   8         96.30         91.31         1.86 o
 -13   9   8        573.05        548.24         4.57 o
 -10   9   8        420.31        376.18         2.84 o
  -7   9   8        610.13        566.16         6.51 o
  -4   9   8         24.69         28.22         0.65 o
  -1   9   8        982.58        918.42        17.75 o
   2   9   8        292.87        270.19         7.71 o
   5   9   8        370.93        373.87         4.76 o
   8   9   8          2.97          2.28         0.45 o
 -15  10   8         67.28         71.02         1.63 o
 -12  10   8         31.95         33.82         0.98 o
  -9  10   8        420.17        377.74         3.40 o
  -6  10   8        286.06        275.61         2.13 o
  -3  10   8        848.40        795.14        10.24 o
   0  10   8        364.11        361.46         3.47 o
   3  10   8         43.96         32.71         0.82 o
   6  10   8        177.01        167.11         6.48 o
 -17  11   8        228.02        223.27         3.09 o
 -14  11   8        158.97        153.75         3.50 o
 -11  11   8        689.53        631.21         3.37 o
  -8  11   8         86.43         77.80         1.12 o
  -5  11   8        201.45        182.81         2.57 o
  -2  11   8        292.29        259.43         6.90 o
   1  11   8        289.37        300.45         4.09 o
   4  11   8        284.28        292.88         4.41 o
 -16  12   8        194.93        210.22         2.83 o
 -13  12   8        438.97        444.63         3.52 o
 -10  12   8         31.96         33.99         0.93 o
  -7  12   8        263.73        251.74        11.67 o
  -4  12   8        404.85        376.34         3.64 o
  -1  12   8        289.46        298.71         2.69 o
   2  12   8         58.04         52.38         1.04 o
   5  12   8         91.85         94.41         3.04 o
 -15  13   8        112.69        112.32         1.71 o
 -12  13   8        439.06        452.47         3.31 o
  -9  13   8        573.47        556.33         6.15 o
  -6  13   8        195.56        183.83         2.91 o
  -3  13   8         44.24         33.47         0.83 o
   0  13   8         96.77        111.06         1.69 o
   3  13   8        192.30        215.10         4.34 o
 -17  14   8         50.76         55.98         2.21 o
 -14  14   8          2.86          3.39         0.56 o
 -11  14   8        158.96        155.54         3.36 o
  -8  14   8        824.07        804.60        17.68 o
  -5  14   8        371.35        365.30         5.20 o
  -2  14   8         57.88         51.56         1.12 o
   1  14   8        129.25        135.33         1.99 o
 -16  15   8        127.34        141.86         3.89 o
 -13  15   8        112.58        113.22         1.77 o
 -10  15   8         67.11         68.39         4.27 o
  -7  15   8        210.72        191.95         2.06 o
  -4  15   8        284.49        292.85         6.63 o
  -1  15   8        129.10        135.99         3.24 o
 -15  16   8        127.12        138.85         3.44 o
 -12  16   8        195.06        212.43         2.93 o
  -9  16   8         96.46         92.01         3.20 o
  -6  16   8        176.83        168.01        12.92 o
  -3  16   8        192.26        209.43         2.91 o
 -14  17   8         50.86         57.27         2.26 o
 -11  17   8        227.91        224.59         4.07 o
  -8  17   8          3.04          2.11         0.44 o
  -5  17   8         91.46         92.05         1.97 o
   0   0   9       1231.55       1404.26        16.18 o
   1   1   9         45.78         46.35         0.62 o
  -1   2   9         45.98         45.68         0.61 o
   2   2   9       2025.58       2031.72        15.83 o
  -3   3   9          0.88          3.37         0.33 o
   0   3   9       2860.63       2929.96        20.28 o
   3   3   9        308.48        304.91         8.97 o
  -5   4   9         78.17         76.98         0.73 o
  -2   4   9       2026.04       2056.99        12.58 o
   1   4   9       2244.18       2185.59        17.69 o
   4   4   9        997.77        939.97        17.57 o
  -7   5   9       3072.74       2988.88        10.78 o
  -4   5   9         78.08         75.75         0.72 o
  -1   5   9       2245.01       2225.59        25.54 o
   2   5   9        917.28        882.48         4.56 o
   5   5   9        106.11        116.52         1.77 o
  -9   6   9        703.12        619.72         4.91 o
  -6   6   9        434.92        416.86         3.08 o
  -3   6   9        308.14        326.24         2.56 o
   0   6   9      10309.70       9556.52        54.74 o
   3   6   9        223.63        191.60         2.40 o
   6   6   9         38.75         35.63         0.94 o
 -11   7   9       2498.86       2272.90        22.81 o
  -8   7   9        443.91        456.85         9.71 o
  -5   7   9       3073.09       2952.58        27.74 o
  -2   7   9        917.00        926.54         3.31 o
   1   7   9        704.83        693.07         8.18 o
   4   7   9        275.55        277.52         2.14 o
   7   7   9        204.66        189.02         4.59 o
 -13   8   9         25.46         25.15         0.87 o
 -10   8   9          1.93          2.58         0.39 o
  -7   8   9        444.83        470.69         5.14 o
  -4   8   9        997.61        942.64         5.82 o
  -1   8   9        705.62        703.92         7.13 o
   2   8   9        320.30        300.60         3.81 o
   5   8   9        116.72         99.18         1.34 o
   8   8   9         80.66         70.96         1.40 o
 -15   9   9        142.18        129.68         2.29 o
 -12   9   9        216.77        185.87         7.26 o
  -9   9   9       3941.49       3660.39        33.59 o
  -6   9   9        702.91        645.58         3.74 o
  -3   9   9        223.33        194.62         1.78 o
   0   9   9        696.38        706.34         5.97 o
   3   9   9        386.43        372.91         4.35 o
   6   9   9         82.10         78.06         1.24 o
 -17  10   9         56.27         60.78         1.29 o
 -14  10   9         15.46         12.87         0.82 o
 -11  10   9       1760.71       1723.58        20.69 o
  -8  10   9          2.04          2.66         0.38 o
  -5  10   9        105.95        115.51         1.47 o
  -2  10   9        320.35        306.34         3.81 o
   1  10   9         93.00         88.60         1.52 o
   4  10   9        124.40        114.40         1.66 o
   7  10   9         81.27         81.06         1.89 o
 -16  11   9         29.08         26.03         0.91 o
 -13  11   9       2033.16       1967.14        13.33 o
 -10  11   9       1757.27       1713.31        11.39 o
  -7  11   9       2500.23       2324.67        30.53 o
  -4  11   9        275.62        278.15         2.53 o
  -1  11   9         93.13         90.93         1.98 o
   2  11   9         76.04         71.59         1.85 o
   5  11   9         41.49         42.22         1.07 o
 -15  12   9        199.49        207.98         2.43 o
 -12  12   9        513.33        522.59         4.52 o
  -9  12   9        217.47        189.61        19.22 o
  -6  12   9         38.67         33.94         0.98 o
  -3  12   9        386.50        366.40         8.14 o
   0  12   9          0.73          0.16         0.46 o
   3  12   9         73.37         77.30         1.25 o
 -14  13   9        299.11        320.48         5.16 o
 -11  13   9       2033.85       1946.95        13.12 o
  -8  13   9         25.24         24.36         0.87 o
  -5  13   9        116.50         95.10         1.76 o
  -2  13   9         76.40         71.72         1.38 o
   1  13   9         95.65         99.21         2.00 o
   4  13   9        250.18        255.63         4.10 o
 -16  14   9        111.17        111.06         2.52 o
 -13  14   9        299.76        328.78         7.17 o
 -10  14   9         15.41         12.76         0.85 o
  -7  14   9        204.72        187.24         5.42 o
  -4  14   9        124.34        115.39         2.55 o
  -1  14   9         95.82        101.07         2.67 o
   2  14   9         67.23         71.89         1.73 o
 -15  15   9          4.26          3.39         0.68 o
 -12  15   9        198.96        207.17         4.16 o
  -9  15   9        142.24        133.42         2.21 o
  -6  15   9         82.25         82.76         1.30 o
  -3  15   9         73.10         81.68         3.29 o
   0  15   9        224.28        238.49         5.16 o
 -14  16   9        111.42        111.59         2.17 o
 -11  16   9         29.21         26.61         0.95 o
  -8  16   9         80.65         70.77         1.39 o
  -5  16   9         41.38         41.09         1.21 o
  -2  16   9         67.29         70.90         4.01 o
 -10  17   9         56.35         60.85         1.74 o
  -7  17   9         81.35         84.69         2.29 o
  -4  17   9        250.36        251.24         4.47 o
  -1   1  10       3886.20       4442.62        16.64 o
  -3   2  10        306.64        258.79         2.49 o
   0   2  10        112.40        108.59         0.97 o
  -5   3  10        611.72        616.02         2.79 o
  -2   3  10        306.30        256.34         2.57 o
   1   3  10        548.74        512.69         3.64 o
  -7   4  10       1841.96       1733.11         6.89 o
  -4   4  10        229.79        239.10         1.86 o
  -1   4  10        548.10        513.68         8.02 o
   2   4  10       5321.78       5109.94        41.41 o
  -9   5  10       1420.51       1408.45        14.71 o
  -6   5  10       1157.10       1127.35         4.06 o
  -3   5  10        609.77        606.31         5.62 o
   0   5  10       1727.65       1598.87        10.81 o
   3   5  10       1037.50        997.82        18.39 o
 -11   6  10        240.87        226.98         2.24 o
  -8   6  10       2126.11       2004.69        20.36 o
  -5   6  10       1155.48       1116.79         6.43 o
  -2   6  10       5324.48       5136.44        31.36 o
   1   6  10       1290.51       1272.53         6.94 o
   4   6  10       2339.35       2222.47        31.49 o
 -13   7  10        420.04        424.70         4.01 o
 -10   7  10       1383.34       1373.76         9.07 o
  -7   7  10          4.22          1.34         0.31 o
  -4   7  10       1843.74       1750.43        10.67 o
  -1   7  10       1287.74       1280.69         8.94 o
   2   7  10       2955.99       2823.98        53.90 o
   5   7  10        352.07        320.96         2.36 o
 -15   8  10        125.46        118.09         3.23 o
 -12   8  10        871.73        817.05        13.93 o
  -9   8  10       1855.18       1732.28        23.68 o
  -6   8  10       2127.24       2019.42        24.60 o
  -3   8  10       1036.95       1007.44         4.90 o
   0   8  10        363.12        318.11         3.63 o
   3   8  10        341.90        322.24         2.72 o
   6   8  10         31.67         31.40         1.39 o
 -17   9  10        143.09        169.05         3.99 o
 -14   9  10        770.01        748.20        13.45 o
 -11   9  10        736.45        725.40         3.65 o
  -8   9  10       1856.10       1764.96        21.56 o
  -5   9  10       1419.25       1407.28        14.75 o
  -2   9  10       2956.67       2842.30        13.90 o
   1   9  10        174.49        171.00         3.09 o
   4   9  10          5.23          4.77         0.75 o
   7   9  10         50.50         48.15         1.20 o
 -16  10  10         16.58         18.91         0.82 o
 -13  10  10        665.41        645.46        13.48 o
 -10  10  10        142.33        118.11         2.21 o
  -7  10  10       1382.38       1405.59        16.27 o
  -4  10  10       2339.79       2207.31        22.22 o
  -1  10  10        174.62        172.64         2.63 o
   2  10  10         33.99         31.48         1.13 o
   5  10  10          6.20          4.36         0.45 o
 -15  11  10         43.55         50.15         1.21 o
 -12  11  10       1468.34       1439.98        10.07 o
  -9  11  10        737.36        728.54         9.04 o
  -6  11  10        240.77        234.62         3.60 o
  -3  11  10        341.91        325.57         3.26 o
   0  11  10        371.52        365.67         4.24 o
   3  11  10        252.50        247.63         4.26 o
   6  11  10         91.94         92.78         3.02 o
 -17  12  10        145.23        152.70         3.84 o
 -14  12  10        454.69        482.45         7.78 o
 -11  12  10       1468.88       1374.09        10.93 o
  -8  12  10        871.00        814.86        16.27 o
  -5  12  10        352.20        324.38         5.68 o
  -2  12  10         33.85         30.56         0.82 o
   1  12  10         15.66         15.90         0.66 o
   4  12  10        138.21        148.20         4.24 o
 -16  13  10        528.79        545.05         4.46 o
 -13  13  10        449.45        449.79        33.08 o
 -10  13  10        665.19        653.99        22.82 o
  -7  13  10        420.85        431.22         5.57 o
  -4  13  10          5.23          4.67         0.53 o
  -1  13  10         15.63         15.15         0.64 o
   2  13  10          0.87          0.77         0.44 o
 -15  14  10        960.51       1059.10        67.77 o
 -12  14  10        454.61        479.44         9.81 o
  -9  14  10        770.00        758.62        28.58 o
  -6  14  10         31.62         32.17         0.98 o
  -3  14  10        252.54        247.51         4.04 o
   0  14  10        178.27        194.04         2.77 o
 -14  15  10        959.74        857.29        64.38 o
 -11  15  10         43.80         48.89         1.83 o
  -8  15  10        125.23        124.40         3.10 o
  -5  15  10          6.19          4.38         0.45 o
  -2  15  10          0.88          1.15         0.48 o
 -13  16  10        528.81        543.13         4.65 o
 -10  16  10         16.57         17.60         1.01 o
  -7  16  10         50.48         46.92         1.17 o
  -4  16  10        138.17        143.79         3.47 o
  -9  17  10        143.18        154.46         3.50 o
  -6  17  10         91.93         91.96         2.71 o
   0   1  11         49.24         31.68         0.52 o
  -2   2  11       4232.00       4344.66        29.80 o
   1   2  11        129.06        118.38         1.16 o
  -4   3  11        174.60        199.15         1.37 o
  -1   3  11        129.12        121.81         1.15 o
   2   3  11        869.27        855.75         7.94 o
  -6   4  11       5516.12       5249.17        19.57 o
  -3   4  11        175.56        206.69         1.56 o
   0   4  11        191.42        221.47         2.23 o
   3   4  11       2740.96       2583.51        13.35 o
  -8   5  11        103.34         96.72         1.23 o
  -5   5  11        589.51        581.66         7.21 o
  -2   5  11        867.57        851.80         6.07 o
   1   5  11        950.55        888.15         5.19 o
   4   5  11        575.27        574.10         7.69 o
 -10   6  11        525.07        518.83         5.43 o
  -7   6  11        459.64        435.46         4.04 o
  -4   6  11       5519.39       5263.63        48.56 o
  -1   6  11        949.71        894.36         4.41 o
   2   6  11        629.84        598.11         5.44 o
   5   6  11        661.67        624.35         5.65 o
 -12   7  11         42.87         40.82         1.09 o
  -9   7  11        833.26        793.60        11.01 o
  -6   7  11        457.87        437.92         4.14 o
  -3   7  11       2740.13       2653.71        27.80 o
   0   7  11         26.61         29.49         2.14 o
   3   7  11        416.35        400.46         6.55 o
   6   7  11        177.90        159.87         2.05 o
 -14   8  11        187.91        190.80         2.23 o
 -11   8  11         58.09         60.22         1.26 o
  -8   8  11         81.30         58.45         3.19 o
  -5   8  11        103.18        100.51         1.56 o
  -2   8  11        630.78        596.45         6.63 o
   1   8  11       2224.63       2046.11        21.08 o
   4   8  11          1.36          1.61         0.48 o
   7   8  11         73.71         70.85         2.21 o
 -16   9  11         34.72         34.42         1.04 o
 -13   9  11         41.83         43.40         1.38 o
 -10   9  11        260.66        239.15         2.37 o
  -7   9  11        832.81        785.94         4.97 o
  -4   9  11        575.42        570.38         3.12 o
  -1   9  11       2224.15       2102.15        31.72 o
   2   9  11         48.82         51.07         1.70 o
   5   9  11        242.91        246.17         4.24 o
 -15  10  11         42.89         41.14         1.10 o
 -12  10  11         92.07         95.32         1.87 o
  -9  10  11        260.45        241.48         3.09 o
  -6  10  11        526.31        515.76         7.29 o
  -3  10  11        416.74        401.58         7.08 o
   0  10  11          5.21          3.59         0.43 o
   3  10  11        281.86        273.77         3.99 o
   6  10  11         31.23         33.46         2.00 o
 -14  11  11         71.96         74.92         2.06 o
 -11  11  11        319.22        316.23         8.50 o
  -8  11  11         58.22         61.33         1.31 o
  -5  11  11        661.02        639.79         7.96 o
  -2  11  11         48.85         51.32         1.02 o
   1  11  11        786.09        760.80        29.07 o
   4  11  11         80.29         79.49         2.38 o
 -16  12  11         15.64         17.79         1.29 o
 -13  12  11         80.05         84.67         2.74 o
 -10  12  11         92.35         94.04         3.75 o
  -7  12  11         42.64         40.42         1.09 o
  -4  12  11          1.41          1.24         0.46 o
  -1  12  11        786.09        781.52        25.21 o
   2  12  11        258.14        252.13         3.97 o
 -15  13  11        128.25        119.88         1.80 o
 -12  13  11         80.16         82.40         3.08 o
  -9  13  11         41.82         42.49         1.33 o
  -6  13  11        177.82        163.46         5.83 o
  -3  13  11        281.63        269.17         5.91 o
   0  13  11        275.82        321.28         8.23 o
 -14  14  11         89.10         86.46         1.95 o
 -11  14  11         72.03         72.70         1.79 o
  -8  14  11        187.41        192.15         6.07 o
  -5  14  11        242.94        249.57         3.93 o
  -2  14  11        258.49        258.16         3.15 o
 -13  15  11        128.12        119.82         3.08 o
 -10  15  11         43.03         40.59         1.59 o
  -7  15  11         73.85         73.89         1.71 o
  -4  15  11         80.15         81.58         2.20 o
 -12  16  11         15.57         16.14         1.47 o
  -9  16  11         34.78         34.11         1.05 o
  -6  16  11         31.25         35.22         1.81 o
   0   0  12       2860.85       2911.49        27.03 o
   1   1  12        246.95        266.83         3.46 o
  -1   2  12        246.05        265.65         4.07 o
   2   2  12       4783.82       4834.13        25.31 o
  -3   3  12       3598.78       3431.85        23.21 o
   0   3  12        422.41        435.69         3.58 o
   3   3  12        416.70        416.99         3.74 o
  -5   4  12       1441.83       1389.31         7.91 o
  -2   4  12       4784.27       4829.69        33.78 o
   1   4  12       1132.38       1140.97         5.93 o
   4   4  12       1578.97       1521.52        14.83 o
  -7   5  12        452.53        450.98         9.53 o
  -4   5  12       1442.40       1391.57         5.51 o
  -1   5  12       1133.99       1140.00         5.01 o
   2   5  12       4157.74       4032.86        52.51 o
   5   5  12        134.33        127.86         1.79 o
  -9   6  12        126.38        107.13         1.88 o
  -6   6  12       2774.73       2567.73         8.23 o
  -3   6  12        415.88        419.02         3.05 o
   0   6  12       9184.77       8767.66        50.21 o
   3   6  12        223.64        217.40         2.89 o
   6   6  12        215.83        205.28         4.39 o
 -11   7  12        138.09        133.28         1.83 o
  -8   7  12        405.14        389.77         3.62 o
  -5   7  12        452.63        456.49         4.70 o
  -2   7  12       4157.62       4103.63        57.97 o
   1   7  12        861.95        858.51         5.38 o
   4   7  12       1402.70       1354.87        16.22 o
   7   7  12        208.51        218.65         4.07 o
 -13   8  12        107.40        100.43         1.65 o
 -10   8  12         15.81         15.62         0.72 o
  -7   8  12        405.38        397.92         4.86 o
  -4   8  12       1578.97       1548.83        15.38 o
  -1   8  12        862.38        858.08         7.60 o
   2   8  12        508.06        516.81         7.01 o
   5   8  12        167.09        174.18         2.43 o
 -15   9  12         57.78         65.71         1.35 o
 -12   9  12         56.69         51.09         1.20 o
  -9   9  12          1.23          0.98         0.36 o
  -6   9  12        126.20        109.21         2.76 o
  -3   9  12        223.44        220.72         3.84 o
   0   9  12       3344.14       3247.33        12.28 o
   3   9  12        418.35        419.75        11.24 o
   6   9  12        254.47        268.02         7.16 o
 -14  10  12          7.58          6.27         0.53 o
 -11  10  12        365.81        341.37        23.99 o
  -8  10  12         15.98         15.90         0.75 o
  -5  10  12        134.21        132.58         2.60 o
  -2  10  12        509.32        522.61         4.59 o
   1  10  12       1144.36       1149.26        14.91 o
   4  10  12        271.83        295.46         3.50 o
 -13  11  12         89.94         85.04         1.80 o
 -10  11  12        365.59        326.24        31.36 o
  -7  11  12        138.31        131.98         2.44 o
  -4  11  12       1402.66       1389.29        16.92 o
  -1  11  12       1142.06       1142.79        10.60 o
   2  11  12       1790.02       1876.79        45.58 o
 -15  12  12         32.66         34.69         1.68 o
  -9  12  12         56.68         52.21         1.30 o
  -6  12  12        215.72        206.95         3.81 o
  -3  12  12        419.12        438.89         9.39 o
   0  12  12        151.15        145.82         1.95 o
 -14  13  12         88.41         99.69         3.02 o
 -11  13  12         89.91         87.07         2.76 o
  -8  13  12        107.14        100.17         3.63 o
  -5  13  12        166.46        178.09         2.76 o
  -2  13  12       1789.24       1833.17        44.45 o
   1  13  12         95.82         81.54         1.77 o
 -13  14  12         88.57        101.71         2.86 o
 -10  14  12          7.58          6.58         0.90 o
  -7  14  12        208.66        222.06         4.02 o
  -4  14  12        272.35        291.31         6.52 o
  -1  14  12         96.22         81.87         2.12 o
 -12  15  12         32.51         29.65         1.81 o
  -9  15  12         57.89         68.60         2.26 o
  -6  15  12        254.38        270.92         4.99 o
  -1   1  13        104.98        124.17         1.43 o
  -3   2  13         47.65         37.46         1.06 o
   0   2  13         20.13         24.15         0.52 o
  -5   3  13        362.27        332.60         2.67 o
  -2   3  13         47.50         38.53         0.70 o
   1   3  13        451.17        454.48         3.02 o
  -7   4  13        225.59        227.09         2.30 o
  -4   4  13        261.00        301.66         2.21 o
  -1   4  13        451.35        448.01         3.66 o
   2   4  13       1230.80       1168.03        10.76 o
  -9   5  13         15.18         15.72         0.92 o
  -6   5  13         16.18         14.86         0.68 o
  -3   5  13        362.57        342.29         2.79 o
   0   5  13          0.27          0.82         0.33 o
   3   5  13         72.67         66.16         1.11 o
 -11   6  13        256.27        272.30         3.25 o
  -8   6  13        347.53        356.32         5.98 o
  -5   6  13         16.03         14.63         0.65 o
  -2   6  13       1231.81       1200.93         5.56 o
   1   6  13        353.85        336.04         6.51 o
   4   6  13        181.09        172.76         2.96 o
 -13   7  13        128.48        128.44         3.10 o
 -10   7  13        110.96        110.59         1.83 o
  -7   7  13         75.44         72.66         1.67 o
  -4   7  13        224.94        231.58         2.36 o
  -1   7  13        352.82        337.94         5.44 o
   2   7  13        761.22        775.90         6.41 o
   5   7  13        195.50        185.23         2.20 o
 -15   8  13         29.98         29.54         1.68 o
 -12   8  13        196.92        195.46         2.26 o
  -9   8  13        537.29        536.43         4.45 o
  -6   8  13        347.07        363.00         3.03 o
  -3   8  13         72.96         68.97         1.15 o
   0   8  13        568.17        542.69         3.67 o
   3   8  13        190.62        205.82         2.69 o
   6   8  13          5.50          5.23         0.57 o
 -14   9  13         80.36         82.52         1.51 o
 -11   9  13         43.80         41.45         1.09 o
  -8   9  13        537.55        539.79         7.88 o
  -5   9  13         15.48         16.63         1.01 o
  -2   9  13        760.69        774.17        11.73 o
   1   9  13         77.98         78.19         1.25 o
   4   9  13        111.59        116.35         3.29 o
 -13  10  13         52.97         59.59         1.31 o
 -10  10  13        250.43        243.64         4.02 o
  -7  10  13        111.18        110.26         1.73 o
  -4  10  13        180.96        177.88         2.13 o
  -1  10  13         77.94         80.62         1.27 o
   2  10  13        138.37        139.24         2.26 o
 -15  11  13        124.50        135.44         3.18 o
 -12  11  13        110.53         99.83         2.08 o
  -9  11  13         43.81         41.57         1.13 o
  -6  11  13        256.84        272.38         3.15 o
  -3  11  13        190.30        204.99         2.32 o
   0  11  13          0.72          0.91         0.52 o
   3  11  13        138.78        127.26         3.23 o
 -11  12  13        110.54         98.99         5.68 o
  -8  12  13        196.50        197.82         4.37 o
  -5  12  13        195.67        186.19         2.22 o
  -2  12  13        138.63        142.77         2.34 o
   1  12  13         46.91         61.32         1.35 o
 -10  13  13         52.86         61.12         2.83 o
  -7  13  13        128.38        131.44         3.52 o
  -4  13  13        111.83        122.22         2.97 o
  -1  13  13         46.96         61.51         2.24 o
  -9  14  13         80.24         83.72         3.47 o
  -6  14  13          5.50          5.20         0.56 o
  -3  14  13        138.80        126.26         3.05 o
 -11  15  13        124.86        122.69         3.39 o
  -8  15  13         30.17         28.33         1.84 o
   0   1  14       1202.87        908.22         4.89 o
  -2   2  14        255.30        220.34         2.97 o
   1   2  14       1672.54       1547.38        25.21 o
  -4   3  14        579.38        504.62         4.82 o
  -1   3  14       1671.36       1555.21        19.86 o
   2   3  14        799.38        732.93         3.62 o
  -6   4  14        566.33        523.21         5.94 o
  -3   4  14        579.97        501.89         3.40 o
   0   4  14         22.42         25.96         0.73 o
   3   4  14        636.94        632.86         5.54 o
  -8   5  14        180.26        181.22         2.95 o
  -5   5  14       1803.69       1619.36        13.71 o
  -2   5  14        798.96        746.00         5.07 o
   1   5  14        342.12        355.96         3.47 o
   4   5  14        539.59        534.57         3.70 o
 -10   6  14          0.24          0.34         0.45 o
  -7   6  14        727.50        692.85         7.87 o
  -4   6  14        566.58        517.78         4.46 o
  -1   6  14        342.43        355.92         4.28 o
   2   6  14        144.32        138.91         1.89 o
   5   6  14        446.41        440.57         4.14 o
 -12   7  14        106.55        118.63         2.23 o
  -6   7  14        727.76        701.54         5.26 o
  -3   7  14        636.11        640.65        12.62 o
   0   7  14          3.11          3.31         0.41 o
   3   7  14         96.52        100.65         2.07 o
   6   7  14        152.42        157.17         2.05 o
 -14   8  14        161.04        161.67         3.50 o
 -11   8  14         76.63         72.18         1.42 o
  -8   8  14        144.82        142.81         2.40 o
  -5   8  14        180.87        176.98         3.51 o
  -2   8  14        144.75        137.06         2.08 o
   1   8  14        214.98        223.12         3.01 o
   4   8  14         44.59         44.17         1.15 o
 -13   9  14         76.15         70.46         1.42 o
 -10   9  14         71.67         78.28         1.85 o
  -7   9  14        228.28        192.71         4.05 o
  -4   9  14        539.31        540.81         7.13 o
  -1   9  14        214.68        219.89         3.16 o
   2   9  14        118.79        128.38         2.88 o
 -12  10  14         27.21         25.87         1.18 o
  -9  10  14         71.81         74.94         3.47 o
  -6  10  14          0.24          0.34         0.46 o
  -3  10  14         96.95        101.30         3.15 o
   0  10  14         78.77         81.26         1.58 o
   3  10  14        208.15        205.01         2.94 o
 -11  11  14        109.70        128.00         3.29 o
  -8  11  14         76.65         72.33         1.47 o
  -5  11  14        446.00        448.70         4.38 o
  -2  11  14        118.92        129.03         3.62 o
   1  11  14        290.02        305.48         9.21 o
 -10  12  14         27.26         24.31         1.11 o
  -7  12  14        106.91        125.79         3.18 o
  -4  12  14         44.79         46.01         1.62 o
  -1  12  14        290.11        308.68         7.91 o
  -9  13  14         76.01         69.11         3.01 o
  -6  13  14        152.25        157.63         4.05 o
  -3  13  14        208.29        206.79         3.84 o
  -8  14  14        161.20        149.55         3.78 o
   0   0  15       2777.72       2584.52        84.64 o
   1   1  15         39.43         50.92         1.50 o
  -1   2  15         39.71         51.82         2.25 o
   2   2  15        306.37        240.41         2.38 o
  -3   3  15        348.51        245.90         6.61 o
   0   3  15        104.56         91.09         1.86 o
   3   3  15         41.52         41.90         1.32 o
  -5   4  15        311.36        305.17         4.63 o
  -2   4  15        306.50        240.87         3.20 o
   1   4  15         88.57         97.96         1.89 o
   4   4  15        178.84        170.93         2.36 o
  -7   5  15        290.92        270.69         4.63 o
  -4   5  15        311.32        297.94         4.65 o
  -1   5  15         88.43         96.28         1.97 o
   2   5  15        159.99        153.16         1.98 o
   5   5  15        123.40        123.31         1.83 o
  -9   6  15        327.22        332.86         2.94 o
  -6   6  15        489.31        550.88         4.90 o
  -3   6  15         41.49         42.28         1.36 o
   0   6  15        264.48        273.25         2.25 o
   3   6  15          0.47          0.30         0.57 o
   6   6  15         52.47         44.85         1.87 o
 -11   7  15        104.05        102.07         2.08 o
  -8   7  15        318.11        306.12         3.45 o
  -5   7  15        290.34        275.37         4.49 o
  -2   7  15        160.11        154.18         2.02 o
   1   7  15        235.90        246.77         5.30 o
   4   7  15         24.45         21.74         0.87 o
 -13   8  15        152.82        169.79         3.63 o
 -10   8  15         40.93         39.63         2.02 o
  -7   8  15        318.59        306.67         3.44 o
  -4   8  15        178.67        169.49         2.14 o
  -1   8  15        236.04        251.45         4.31 o
   2   8  15         33.94         35.87         1.07 o
   5   8  15          3.65          5.35         0.69 o
 -12   9  15         60.91         66.64         1.74 o
  -9   9  15        207.09        196.36         3.80 o
  -6   9  15        327.11        339.82         3.06 o
   0   9  15          3.99          2.91         0.61 o
   3   9  15          5.18          6.22         0.61 o
 -11  10  15        125.25        148.29         2.49 o
  -8  10  15         40.94         43.81         2.00 o
  -5  10  15        123.29        129.17         2.25 o
  -2  10  15         33.96         36.56         1.07 o
   1  10  15        286.59        291.34         7.37 o
 -10  11  15        125.44        149.06         2.46 o
  -7  11  15        103.48        108.78         3.00 o
  -4  11  15         24.37         22.18         0.88 o
  -1  11  15        286.30        303.26        11.20 o
  -9  12  15         61.06         67.18         2.42 o
  -6  12  15         52.80         46.08         1.45 o
  -3  12  15          5.16          6.29         0.59 o
  -8  13  15        152.91        147.74         3.81 o
  -5  13  15          3.65          4.55         0.71 o
  -1   1  16        225.76        227.35         6.60 o
  -3   2  16         60.48         65.29         1.60 o
   0   2  16        109.09        122.42         6.60 o
  -5   3  16        483.35        463.32        17.02 o
  -2   3  16         60.77         66.44         3.38 o
   1   3  16        122.53        122.33         2.10 o
  -7   4  16         75.24         82.08         2.55 o
  -4   4  16        105.24        116.74         6.60 o
  -1   4  16        123.01        118.59         2.85 o
   2   4  16        402.88        415.17         7.85 o
  -9   5  16          2.51          5.16         0.71 o
  -6   5  16        176.92        180.61         2.69 o
  -3   5  16        483.54        454.35        19.28 o
   0   5  16        714.59        763.12         5.54 o
   3   5  16        200.19        187.25         2.78 o
 -11   6  16         36.47         40.82         1.14 o
  -8   6  16         38.17         41.20         1.37 o
  -5   6  16        176.60        179.62         5.41 o
  -2   6  16        401.80        410.14        10.68 o
   1   6  16         92.13         88.04         1.58 o
   4   6  16         36.68         40.75         1.30 o
 -13   7  16         46.66         67.34         2.42 o
 -10   7  16         80.79         99.43         2.09 o
  -7   7  16         17.34         18.04         1.00 o
  -4   7  16         75.53         76.88         1.85 o
  -1   7  16         92.55         86.02         1.55 o
   2   7  16         44.74         43.42         1.45 o
   5   7  16         78.20         82.24         1.86 o
  -9   8  16        201.21        219.75         4.28 o
  -6   8  16         38.43         41.89         1.36 o
  -3   8  16        200.13        182.89         5.59 o
   0   8  16        888.60        922.85        18.79 o
   3   8  16         24.46         26.41         0.96 o
 -11   9  16         45.53         53.75         2.13 o
  -8   9  16        201.07        220.17         4.15 o
  -5   9  16          2.48          5.52         0.70 o
  -2   9  16         44.55         44.29         1.16 o
   1   9  16         45.23         45.85         1.56 o
 -10  10  16        578.66        660.16        12.35 o
  -7  10  16         80.88         97.06         3.40 o
  -4  10  16         36.78         38.78         1.41 o
  -1  10  16         45.30         46.41         1.20 o
   2  10  16          1.73          0.92         0.79 o
  -9  11  16         45.51         50.12         2.13 o
  -6  11  16         36.35         39.15         2.12 o
  -3  11  16         24.43         26.59         1.79 o
  -5  12  16         78.22         78.79         2.96 o
  -2  12  16          1.72          1.50         0.76 o
   1   2  17         78.76         79.45         2.63 o
  -4   3  17         43.81         50.55         1.56 o
  -1   3  17         78.86         86.68         2.58 o
   2   3  17          4.25          4.95         0.70 o
  -6   4  17         63.27         67.94         2.60 o
  -3   4  17         43.76         50.26         1.64 o
   0   4  17        132.00        120.48         5.78 o
   3   4  17        413.48        455.90         6.36 o
  -8   5  17        210.20        250.00         5.45 o
  -2   5  17          4.28          5.73         0.70 o
   1   5  17        219.61        232.98         4.73 o
   4   5  17        112.49        128.66         1.90 o
 -10   6  17        163.49        183.28         2.80 o
  -7   6  17        130.56        138.29         6.64 o
  -4   6  17         63.19         68.34         1.72 o
  -1   6  17        219.80        234.49         3.13 o
   2   6  17        264.69        301.39        11.86 o
   5   6  17        295.54        325.28         3.59 o
  -9   7  17        325.38        359.73         3.85 o
  -6   7  17        131.18        138.73         2.41 o
  -3   7  17        413.23        468.36         6.02 o
   0   7  17         14.17          8.93         0.84 o
   3   7  17        164.31        171.99         4.10 o
  -8   8  17        131.99        130.83         4.86 o
  -5   8  17        209.70        258.31         4.57 o
  -2   8  17        265.10        303.48         7.05 o
   1   8  17        175.85        189.32         4.26 o
  -7   9  17        325.11        359.13         8.07 o
  -4   9  17        112.64        133.28         3.34 o
  -1   9  17        175.81        193.34         2.90 o
  -6  10  17        164.11        183.59         3.84 o
  -3  10  17        164.12        166.12         3.52 o
   2   2  18        138.21        150.36         3.71 o
   3   3  18         84.72         86.10         2.84 o
  -5   4  18        233.57        229.64         5.81 o
  -2   4  18        138.38        159.27         3.55 o
   1   4  18         48.49         54.59         2.37 o
   4   4  18         38.83         42.79         2.13 o
  -7   5  18        294.94        293.18         4.89 o
  -4   5  18        233.41        223.89         3.00 o
  -1   5  18         48.71         56.88         2.18 o
   2   5  18         20.22         21.71         1.66 o
   5   5  18         66.05         67.52         2.44 o
  -9   6  18          7.56          3.39         0.67 o
  -6   6  18        296.23        296.93         3.68 o
  -3   6  18         84.66         92.91         2.79 o
   0   6  18        133.63        167.42         7.23 o
   3   6  18         55.83         61.53         2.52 o
  -8   7  18        171.32        173.07         5.01 o
  -5   7  18        295.28        285.51         5.05 o
  -2   7  18         20.24         22.00         1.50 o
   1   7  18        129.34        138.22         5.34 o
  -7   8  18        171.25        168.85         4.47 o
  -4   8  18         38.92         43.66         2.00 o
  -1   8  18        129.26        135.70         6.98 o
  -6   9  18          7.52          3.71         0.84 o
  -3   9  18         55.77         66.57         2.39 o
  -5  10  18         66.09         79.09         2.97 o
  -7   4  19        178.94        198.38         4.31 o
  -6   5  19        332.37        340.76        15.52 o
   3   5  19         48.04         44.50         2.23 o
  -8   6  19         99.74        117.80         3.18 o
  -5   6  19        332.89        332.56        15.26 o
   1   6  19        345.65        354.48         5.81 o
  -7   7  19        370.51        354.63        18.37 o
  -4   7  19        178.68        215.55         4.21 o
  -1   7  19        346.07        400.26         5.70 o
  -6   8  19         99.64        106.10         3.13 o
  -3   8  19         47.84         49.65         2.13 o
                                                
